# Supplementary material for: Incidence, risk factors and outcomes of preterm live births in a tertiary health facility in Ghana
Source: PLoS One. 2025 Aug 28;20(8):e0331223. doi: 10.1371/journal.pone.0331223 (PMC12393770; doi:10.1371/journal.pone.0331223)
Supplement: S1 Dataset — (XLSX) [file pone.0331223.s001.xlsx]

## Sheet: PRETERM LIVE BIRTHS - DATA FOR 
V1	V2	AGE1	AGE2	V3	EDU1	EDU2	V4	OCCUP1	OCCUP2	OCCUP3	OCCUP4	V5	MARRISTAT1	MARRIST2	V8	RESIDENCE	RESIDENCE2	V11	PARITY1	PARITY2	PARITY3	PARITY4	V14	ANCVISITS1	ANCVISITS2	ANCVISITS3	V15	SCD	SCD3	V16	HPT	HPT3	V17	HPTTYPES	HPTTYPES2	HPTTYPES3	V18	DM	DM3	V19	ANAEMIA	ANAEMIA3	V20	ANAEMIATYPE	V23	IPTp1	IPTp2	IPTp3	V25
AAA7057	31	2	2	Basic	1	1	trading	1	2	2	1	married	1	1	Ho	2	1	2	1	1	1	1	>/=4	2	1	1	NO	2	1	no	2	1		#NULL!	#NULL!	#NULL!	NO	2	1	YES	1	2	10.2	3	2	1	1	2	NO
182	20	2	2	SHS	2	2	unemployed	0	3	1	2	cohabitating	1	1	Sonrise	2	1	0	0	0	0	2	>/=4	2	1	1		#NULL!	#NULL!	yes	1	2	gestational hypertension	4	5	4	no	2	1	yes	1	2	9.1-10.9	3	3	3	2	1	no
133	30	2	2	tertiary	3	3	teaching	2	1	2	1	Single	0	2	adaklu	2	1	2	1	1	1	1	>/=4	2	1	1	no	2	1	no	2	1		#NULL!	#NULL!	#NULL!	no	2	1	yes	1	2	9.1-10.9	3	> 4	3	2	1	no
22	42	3	1	Basic	1	1	farming	1	2	2	1	cohabitating	1	1	kpetoe	2	1	#NULL!	#NULL!	#NULL!	#NULL!	#NULL!	>/=4	2	1	1	no	2	1	no	2	1		#NULL!	#NULL!	#NULL!	no	2	1	yes	1	2	7.1-9.0	2	3	3	2	1	yes
21	31	2	2	Basic	1	1	hair dressing	1	2	2	1	married	1	1	fiave-Ho	2	1	2	1	1	1	1	>/=4	2	1	1	no	2	1	yes	1	2	pre-eclampsia	5	2	1	no	2	1	no	2	1		#NULL!	3	3	2	1	no
303	28	2	2	tertiary	3	3	teaching	2	1	2	1	cohabitating	1	1	Adaklu Tsrefe	2	1	1	1	1	1	1	>/=4	2	1	1	no	2	1	no	2	1		#NULL!	#NULL!	#NULL!	no	2	1	no	2	1		#NULL!	4	3	2	1	no
45	41	3	1	JHS	1	1	trading	1	2	2	1	married	1	1	taviefe-Aviefe	2	1	2	1	1	1	1	>/=4	2	1	1	no	2	1	no	2	1		#NULL!	#NULL!	#NULL!	no	2	1	no	2	1		#NULL!	3	3	2	1	no
149	31	2	2	tertiary	3	3	teaching	2	1	2	1	married	1	1	mawuli estate	2	1	1	1	1	1	1	>/=4	2	1	1	no	2	1	no	2	1		#NULL!	#NULL!	#NULL!	no	2	1	no	2	1		#NULL!	>4	3	2	1	no
	37	3	1	JHS	1	1	trading	1	2	2	1	married	1	1	Ho	2	1	2	1	1	1	1		#NULL!	#NULL!	#NULL!	NO	2	1	no	2	1		#NULL!	#NULL!	#NULL!	no	2	1	NO	2	1		#NULL!		#NULL!	#NULL!	#NULL!	NO
416	16	1	3	JHS	1	1	student	0	3	1	2	single	0	2	lokoe	2	1	0	0	0	0	2		#NULL!	#NULL!	#NULL!	no	2	1	no	2	1		#NULL!	#NULL!	#NULL!	no	2	1	no	2	1		#NULL!	0	0	1	2	NO
	30	2	2	tertiary	3	3	trading	1	2	2	1	married	1	1	Ho	2	1	3	1	2	1	1	>/=4	2	1	1	NO	2	1	no	2	1		#NULL!	#NULL!	#NULL!	NO	2	1		#NULL!	#NULL!		#NULL!	4	3	2	1	NO
	26	2	2	JHS	1	1	hair dressing	1	2	2	1	Single	0	2	Ho	2	1	0	0	0	0	2	1	1	0	2	NO	2	1	no	2	1		#NULL!	#NULL!	#NULL!	NO	2	1	NO	2	1		#NULL!	0	0	1	2	YES
89	37	3	1	none	0	4	trading	1	2	2	1	married	1	1	jasikan	2	1	#NULL!	#NULL!	#NULL!	#NULL!	#NULL!	>/=4	2	1	1	no	2	1	yes	1	2	chronic hypertension	1	4	3	no	2	1	yes	1	2	7.1-9.0	2	2	1	1	2	yes
343	26	2	2	SHS	2	2	trading	1	2	2	1	single	0	2	Saviefe	1	2	0	0	0	0	2	>/=4	2	1	1	no	2	1	no	2	1		#NULL!	#NULL!	#NULL!	no	2	1	no	2	1		#NULL!	2	1	1	2	no
AAG8819	29	2	2	tertiary	3	3	Medical Lab Tech	1	2	2	1	married	1	1	Ho	2	1	0	0	0	0	2	>/=4	2	1	1	NO	2	1	no	2	1		#NULL!	#NULL!	#NULL!	NO	2	1	NO	2	1		#NULL!	5	3	2	1	NO
	36	3	1	none	0	4	farming	1	2	2	1	married	1	1	Afegame	2	1	1	1	1	1	1	>/=4	2	1	1	NO	2	1	no	2	1		#NULL!	#NULL!	#NULL!	NO	2	1		#NULL!	#NULL!		#NULL!	2	1	1	2	YES
380	40	3	1	tertiary	3	3	trading	1	2	2	1	married	1	1	Kpetoe	2	1	#NULL!	#NULL!	#NULL!	#NULL!	#NULL!	>/=4	2	1	1	no	2	1	no	2	1		#NULL!	#NULL!	#NULL!	no	2	1	yes	1	2	7.1-9.7	2	3	3	2	1	no
371	32	2	2	none	0	4	farming	1	2	2	1	married	1	1	dededo	1	2	3	1	2	1	1	>/=4	2	1	1	no	2	1	no	2	1		#NULL!	#NULL!	#NULL!	no	2	1	yes	1	2	9.1-10.9	3		#NULL!	#NULL!	#NULL!	yes
210	20	2	2	JHS	1	1	weaving	1	2	2	1	cohabitating	1	1	kpeve-adzokoe	2	1	0	0	0	0	2	>/=4	2	1	1	no	2	1	no	2	1		#NULL!	#NULL!	#NULL!	no	2	1	yes	1	2	9.1-10.9	3		#NULL!	#NULL!	#NULL!	no
	24	2	2	SHS	2	2	seamstress	1	2	2	1	cohabitating	1	1	Ho	2	1	2	1	1	1	1	3	1	0	2	NO	2	1	no	2	1		#NULL!	#NULL!	#NULL!	NO	2	1	YES	1	2	10.8	3	3	3	2	1	NO
102	38	3	1	none	0	4	farming	1	2	2	1	married	1	1	Abutia-Tekplevi	1	2	3	1	2	1	1	3	1	0	2	no	2	1	no	2	1		#NULL!	#NULL!	#NULL!	no	2	1	no	2	1		#NULL!	3	3	2	1	no
	36	3	1	Basic	1	1	trading	1	2	2	1	married	1	1	Ho	2	1	3	1	2	1	1	>/=4	2	1	1	NO	2	1	yes	1	2	gestational hypertension	4	5	4	YES	1	2		#NULL!	#NULL!		#NULL!		#NULL!	#NULL!	#NULL!	NO
	35	3	1	SHS	2	2	trading	1	2	2	1	married	1	1	Ho	2	1	1	1	1	1	1	>/=4	2	1	1	NO	2	1	no	2	1		#NULL!	#NULL!	#NULL!	NO	2	1		#NULL!	#NULL!		#NULL!		#NULL!	#NULL!	#NULL!	NO
	37	3	1	tertiary	3	3	nursing	2	1	2	1	married	1	1	Ho	2	1	0	0	0	0	2	>/=4	2	1	1	NO	2	1	yes	1	2	gestational hypertension	4	5	4	NO	2	1	YES	1	2	10.8	3		#NULL!	#NULL!	#NULL!	NO
106	23	2	2	none	0	4	seamstress	1	2	2	1	married	1	1	R/C Bishops residence	2	1	2	1	1	1	1	>/=4	2	1	1		#NULL!	#NULL!	no	2	1		#NULL!	#NULL!	#NULL!	no	2	1	yes	1	2	9.1-10.9	3		#NULL!	#NULL!	#NULL!	no
442	31	2	2	none	0	4	housewife	0	3	1	2	married	1	1	Akoetey	1	2	4	2	2	1	1	3	1	0	2		#NULL!	#NULL!	no	2	1		#NULL!	#NULL!	#NULL!	no	2	1	yes	1	2	7.1-9.0	2		#NULL!	#NULL!	#NULL!	no
114	35	3	1	JHS	1	1	trading	1	2	2	1	married	1	1	mafi kumase	2	1	2	1	1	1	1	3	1	0	2		#NULL!	#NULL!	no	2	1		#NULL!	#NULL!	#NULL!	no	2	1	yes	1	2	7.1-9.0	2		#NULL!	#NULL!	#NULL!	yes
	20	2	2	Basic	1	1	unemployed	0	3	1	2	Single	0	2	Asonomaso	2	1	0	0	0	0	2	>/=4	2	1	1	YES	1	2	no	2	1		#NULL!	#NULL!	#NULL!	NO	2	1	YES	1	2	10	3		#NULL!	#NULL!	#NULL!	YES
	16	1	3	Basic	1	1	unemployed	0	3	1	2	Single	0	2	Nyive	1	2	0	0	0	0	2		#NULL!	#NULL!	#NULL!	NO	2	1	no	2	1		#NULL!	#NULL!	#NULL!	no	2	1	YES	1	2	9.8	3		#NULL!	#NULL!	#NULL!	YES
183	25	2	2	tertiary	3	3	teaching	2	1	2	1	married	1	1	Ada	2	1	0	0	0	0	2	>/=4	2	1	1	no	2	1	no	2	1		#NULL!	#NULL!	#NULL!	no	2	1	yes	1	2	9.1-10.9	3	G6PD defect	#NULL!	#NULL!	#NULL!	no
291	36	3	1	tertiary	3	3	teaching	2	1	2	1	married	1	1	anagokodzi	2	1	2	1	1	1	1	>/=4	2	1	1	no	2	1	no	2	1		#NULL!	#NULL!	#NULL!	no	2	1	yes	1	2	9.1-10.9	3		#NULL!	#NULL!	#NULL!	no
383	30	2	2	Basic	1	1	weaving	1	2	2	1	married	1	1	Asikuma	2	1	1	1	1	1	1	>/=4	2	1	1	no	2	1	no	2	1		#NULL!	#NULL!	#NULL!	no	2	1	yes	1	2	7.1-9.0	2		#NULL!	#NULL!	#NULL!	yes
134	25	2	2	JHS	1	1	Seamtress	1	2	2	1	married	1	1	HO-deme	2	1	2	1	1	1	1	>/=4	2	1	1	no	2	1	no	2	1		#NULL!	#NULL!	#NULL!	no	2	1	yes	1	2	9.1-10.9	3		#NULL!	#NULL!	#NULL!	no
92	34	2	2	tertiary	3	3	selfemployed	1	2	2	1	married	1	1	Ho-Ring road	2	1	1	1	1	1	1	>/=4	2	1	1	no	2	1	no	2	1		#NULL!	#NULL!	#NULL!	no	2	1	yes	1	2	9.1-10.9	3		#NULL!	#NULL!	#NULL!	no
126	36	3	1	JHS	1	1	trading	1	2	2	1	married	1	1	Dededo	1	2	4	2	2	1	1	>/=4	2	1	1	no	2	1	no	2	1		#NULL!	#NULL!	#NULL!	no	2	1	yes	1	2	7.1-9.0	2		#NULL!	#NULL!	#NULL!	yes
417	17	1	3	JHS	1	1	trading	1	2	2	1	Single	0	2	Takla Tokor	2	1	0	0	0	0	2	>/=4	2	1	1	no	2	1	no	2	1		#NULL!	#NULL!	#NULL!	no	2	1	yes	1	2	9.1-10.9	3		#NULL!	#NULL!	#NULL!	no
AAH8850	32	2	2	JHS	1	1	trading	1	2	2	1	Single	0	2	Ho	2	1	3	1	2	1	1	>/=4	2	1	1	NO	2	1	no	2	1		#NULL!	#NULL!	#NULL!	NO	2	1	YES	1	2	9.1	3	G6PD defect	#NULL!	#NULL!	#NULL!	YES
	36	3	1	JHS	1	1	trading	1	2	2	1		#NULL!	#NULL!	Ho	2	1	2	1	1	1	1	>/=4	2	1	1	NO	2	1	no	2	1		#NULL!	#NULL!	#NULL!	NO	2	1	YES	1	2	10	3		#NULL!	#NULL!	#NULL!	NO
215	18	1	3	none	0	4	unemployed	0	3	1	2	married	1	1	adaklu	2	1	0	0	0	0	2	3	1	0	2	no	2	1	no	2	1		#NULL!	#NULL!	#NULL!	no	2	1	yes	1	2	7 or less	1		#NULL!	#NULL!	#NULL!	yes
AAA-2124	34	2	2	tertiary	3	3	teaching	2	1	2	1	married	1	1	Ho	2	1	1	1	1	1	1	>/=4	2	1	1	NO	2	1	yes	1	2	pre-eclampsia	5	2	1	NO	2	1	NO	2	1		#NULL!	G6PD defect	#NULL!	#NULL!	#NULL!	NO
352	17	1	3	JHS	1	1	student	0	3	1	2	single	0	2	HO-Bankoe	2	1	0	0	0	0	2	>/=4	2	1	1		#NULL!	#NULL!	no	2	1		#NULL!	#NULL!	#NULL!	no	2	1	NO	2	1		#NULL!		#NULL!	#NULL!	#NULL!	no
	38	3	1	JHS	1	1	trading	1	2	2	1	married	1	1	Ho	2	1	4	2	2	1	1		#NULL!	#NULL!	#NULL!	NO	2	1	no	2	1		#NULL!	#NULL!	#NULL!	no	2	1	NO	2	1		#NULL!		#NULL!	#NULL!	#NULL!	NO
119	35	3	1	Basic	1	1	trader	1	2	2	1	Single	0	2	Anagokodzi	2	1	3	1	2	1	1		#NULL!	#NULL!	#NULL!	no	2	1	no	2	1		#NULL!	#NULL!	#NULL!	no	2	1	no	2	1		#NULL!		#NULL!	#NULL!	#NULL!	yes
117	29	2	2	JHS	1	1	unemployed	0	3	1	2	married	1	1	kpetoe	2	1	1	1	1	1	1	>/=4	2	1	1	no	2	1	no	2	1		#NULL!	#NULL!	#NULL!	no	2	1	no	2	1		#NULL!		#NULL!	#NULL!	#NULL!	no
252	27	2	2	tertiary	3	3	Midwife	2	1	2	1	married	1	1	godokpe	2	1	0	0	0	0	2	>/=4	2	1	1	no	2	1	no	2	1		#NULL!	#NULL!	#NULL!	no	2	1	no	2	1		#NULL!		#NULL!	#NULL!	#NULL!	no
277	31	2	2	tertiary	3	3	revenue officer	2	1	2	1	married	1	1	Sokode Lokoe	2	1	1	1	1	1	1	>/=4	2	1	1	no	2	1	no	2	1		#NULL!	#NULL!	#NULL!	no	2	1	no	2	1		#NULL!		#NULL!	#NULL!	#NULL!	no
AAH7975	30	2	2	tertiary	3	3	teaching	2	1	2	1	married	1	1	Abutia Kpota	2	1	1	1	1	1	1	>/=4	2	1	1	NO	2	1	no	2	1		#NULL!	#NULL!	#NULL!	NO	2	1	NO	2	1		#NULL!	G6PD defect	#NULL!	#NULL!	#NULL!	NO
AAH6017	45	3	1	JHS	1	1	trading	1	2	2	1	married	1	1	Nyive	1	2	4	2	2	1	1	>/=4	2	1	1	NO	2	1	no	2	1		#NULL!	#NULL!	#NULL!	NO	2	1	NO	2	1		#NULL!		#NULL!	#NULL!	#NULL!	NO
166	28	2	2	none	0	4	food vendor	1	2	2	1	Single	0	2	ho-asigato	2	1	3	1	2	1	1	>/=4	2	1	1	no	2	1	no	2	1		#NULL!	#NULL!	#NULL!	no	2	1	no	2	1		#NULL!		#NULL!	#NULL!	#NULL!	no
AAA-4277	25	2	2	SHS	2	2	trading	1	2	2	1	Single	0	2	Avetidome	2	1	2	1	1	1	1	>/=4	2	1	1	NO	2	1	no	2	1		#NULL!	#NULL!	#NULL!	NO	2	1	NO	2	1		#NULL!	G6PD defect	#NULL!	#NULL!	#NULL!	NO
AAH9653	28	2	2	tertiary	3	3	nursing	2	1	2	1	Single	0	2	Ahoe	2	1	0	0	0	0	2	>/=4	2	1	1	NO	2	1	no	2	1		#NULL!	#NULL!	#NULL!	NO	2	1	NO	2	1		#NULL!	G6PD defect	#NULL!	#NULL!	#NULL!	NO
AAI1044	31	2	2	JHS	1	1	trading	1	2	2	1	Single	0	2	Anyinawase	2	1	3	1	2	1	1	>/=4	2	1	1	NO	2	1	no	2	1		#NULL!	#NULL!	#NULL!	NO	2	1	NO	2	1		#NULL!		#NULL!	#NULL!	#NULL!	NO
	29	2	2	JHS	1	1	trading	1	2	2	1	married	1	1	Kpetoe	2	1	2	1	1	1	1	>/=4	2	1	1	NO	2	1	no	2	1		#NULL!	#NULL!	#NULL!	NO	2	1	YES	1	2	10.2	3	0	0	1	2	NO
AAI3961	17	1	3	JHS	1	1	student	0	3	1	2	Single	0	2	Ho	2	1	0	0	0	0	2	>/=4	2	1	1	NO	2	1	no	2	1		#NULL!	#NULL!	#NULL!	NO	2	1	YES	1	2	8.6	2	0	0	1	2	NO
AAI2433	35	3	1	tertiary	3	3	nursing	2	1	2	1	married	1	1	Ho	2	1	2	1	1	1	1	>/=4	2	1	1	NO	2	1	no	2	1		#NULL!	#NULL!	#NULL!	NO	2	1	YES	1	2	9.9	3	0	0	1	2	NO
AAI2115	31	2	2	none	0	4	farming	1	2	2	1	Single	0	2	Ho	2	1	3	1	2	1	1	1	1	0	2	NO	2	1	no	2	1		#NULL!	#NULL!	#NULL!	NO	2	1	YES	1	2	9.9	3	0	0	1	2	NO
	31	2	2	tertiary	3	3	Cosmetologist	1	2	2	1	Single	0	2	Adenta	2	1	0	0	0	0	2	>/=4	2	1	1	NO	2	1	no	2	1		#NULL!	#NULL!	#NULL!	NO	2	1	NO	2	1		#NULL!	0	0	1	2	NO
AAH9229	18	1	3	SHS	2	2	student	0	3	1	2	Single	0	2	Akatsi	2	1	0	0	0	0	2	>/=4	2	1	1	NO	2	1	no	2	1		#NULL!	#NULL!	#NULL!	NO	2	1	NO	2	1		#NULL!	0	0	1	2	NO
AAH8605	28	2	2	JHS	1	1	hair dressing	1	2	2	1	Single	0	2	Atadeka	1	2	3	1	2	1	1	>/=4	2	1	1	NO	2	1	no	2	1		#NULL!	#NULL!	#NULL!	NO	2	1	NO	2	1		#NULL!	0	0	1	2	NO
AAF8965	33	2	2	tertiary	3	3	teaching	2	1	2	1	married	1	1	Ho	2	1	2	1	1	1	1	>/=4	2	1	1	NO	2	1	no	2	1		#NULL!	#NULL!	#NULL!	NO	2	1	NO	2	1		#NULL!	0	0	1	2	NO
AAH5034	16	1	3	none	0	4	unemployed	0	3	1	2	married	1	1	Ziope	2	1	0	0	0	0	2	0	0	0	2	NO	2	1	no	2	1		#NULL!	#NULL!	#NULL!	NO	2	1	NO	2	1		#NULL!	0	0	1	2	YES
AAI3998	35	3	1	JHS	1	1	trading	1	2	2	1	married	1	1	Ho	2	1	2	1	1	1	1	0	0	0	2	NO	2	1	no	2	1		#NULL!	#NULL!	#NULL!	NO	2	1	NO	2	1		#NULL!	0	0	1	2	NO
AAH8134	14	1	3	Basic	1	1	student	0	3	1	2	SINGLE	0	2	Kpetoe	2	1	0	0	0	0	2		#NULL!	#NULL!	#NULL!		#NULL!	#NULL!	no	2	1		#NULL!	#NULL!	#NULL!	no	2	1		#NULL!	#NULL!		#NULL!	2	1	1	2	YES
	32	2	2	JHS	1	1	farming	1	2	2	1		#NULL!	#NULL!	Ziope	2	1	1	1	1	1	1	>/=4	2	1	1		#NULL!	#NULL!	no	2	1		#NULL!	#NULL!	#NULL!	no	2	1		#NULL!	#NULL!		#NULL!	1	1	1	2	YES
	18	1	3	Basic	1	1	unemployed	0	3	1	2	Single	0	2	Kpodzi Adaklu	2	1	1	1	1	1	1	>/=4	2	1	1	NO	2	1	no	2	1		#NULL!	#NULL!	#NULL!	NO	2	1		#NULL!	#NULL!		#NULL!	1	1	1	2	YES
287	17	1	3	JHS	1	1	student	0	3	1	2	single	0	2	mafi kumase	2	1	0	0	0	0	2	3	1	0	2		#NULL!	#NULL!	yes	1	2	pre-eclampsia	5	2	1	no	2	1	yes	1	2	7.1 to 9.0	2	1	1	1	2	yes
193	27	2	2	Basic	1	1	unemployed	0	3	1	2	cohabitating	1	1	Kpando	2	1	4	2	2	1	1	>/=4	2	1	1	no	2	1	yes	1	2	pre-eclampsia	5	2	1	no	2	1	yes	1	2	7 or less	1	2	1	1	2	yes
AAG-4948	33	2	2	Basic	1	1	trading	1	2	2	1	married	1	1	Ho	2	1	3	1	2	1	1	>/=4	2	1	1	NO	2	1	yes	1	2	gestational hypertension	4	5	4	NO	2	1	YES	1	2	10.9	3	2	1	1	2	YES
220	28	2	2	Basic	1	1	trading	1	2	2	1	cohabitating	1	1	akoetey-kpetoe	1	2	2	1	1	1	1	>/=4	2	1	1	no	2	1	yes	1	2	chronic hypertension	1	4	3	no	2	1	yes	1	2	9.1-10.9	3	2	1	1	2	yes
72	19	1	3	Basic	1	1	student	0	3	1	2	Single	0	2	dededo asikuma	1	2	0	0	0	0	2	>/=4	2	1	1		#NULL!	#NULL!	no	2	1		#NULL!	#NULL!	#NULL!	no	2	1	yes	1	2	7.1-9.0	2	1	1	1	2	yes
43	25	2	2	none	0	4	seamstress	1	2	2	1	cohabitating	1	1	kpetoe	2	1	1	1	1	1	1	3	1	0	2		#NULL!	#NULL!	no	2	1		#NULL!	#NULL!	#NULL!	no	2	1	yes	1	2	7.1-9.0	2	1	1	1	2	yes
38	31	2	2	tertiary	3	3	teaching	2	1	2	1	married	1	1	Abutia	2	1	0	0	0	0	2	>/=4	2	1	1	yes	1	2	no	2	1		#NULL!	#NULL!	#NULL!	no	2	1	yes	1	2	7 or less	1	1	1	1	2	no
49	34	2	2	SHS	2	2	trading	1	2	2	1	married	1	1	Ho-zongo	2	1	3	1	2	1	1	>/=4	2	1	1	yes	1	2	no	2	1		#NULL!	#NULL!	#NULL!	no	2	1	yes	1	2	7 or less	1	2	1	1	2	no
AAH4395	21	2	2	Basic	1	1	farming	1	2	2	1	married	1	1	Adaklu	2	1	0	0	0	0	2		#NULL!	#NULL!	#NULL!	NO	2	1	no	2	1		#NULL!	#NULL!	#NULL!	NO	2	1	YES	1	2	9.1	3	2	1	1	2	YES
AAH-8653	14	1	3	JHS	1	1	student	0	3	1	2	Single	0	2	Abutia	2	1	0	0	0	0	2	>/=4	2	1	1	NO	2	1	no	2	1		#NULL!	#NULL!	#NULL!	NO	2	1	YES	1	2	8.2	2	2	1	1	2	NO
205	20	2	2	SHS	2	2	student	0	3	1	2	cohabitating	1	1	sokode	2	1	0	0	0	0	2	>/=4	2	1	1	no	2	1	no	2	1		#NULL!	#NULL!	#NULL!	no	2	1	yes	1	2	7.1-9.0	2	1	1	1	2	no
418	21	2	2	none	0	4	Housewife	0	3	1	2	married	1	1	Datasor	1	2	4	2	2	1	1	>/=4	2	1	1	no	2	1	no	2	1		#NULL!	#NULL!	#NULL!	no	2	1	yes	1	2	9.1-10.9	3	2	1	1	2	no
AAG-7454	29	2	2	Basic	1	1	unemployed	0	3	1	2	Single	0	2	Ho	2	1	2	1	1	1	1	>/=4	2	1	1	NO	2	1	no	2	1		#NULL!	#NULL!	#NULL!	NO	2	1	YES	1	2	9.5	3	2	1	1	2	NO
93	20	2	2	none	0	4	housewife	0	3	1	2	married	1	1	kpeoe-ho	2	1	1	1	1	1	1	>/=4	2	1	1	no	2	1	no	2	1		#NULL!	#NULL!	#NULL!	no	2	1	yes	1	2	9.1-10.9	3	2	1	1	2	no
368	20	2	2	Basic	1	1	housewife	0	3	1	2	married	1	1	Sokode-Lokoe	2	1	4	2	2	1	1	>/=4	2	1	1	no	2	1	no	2	1		#NULL!	#NULL!	#NULL!	no	2	1	yes	1	2	7.1-9.0	2	2	1	1	2	no
436	38	3	1	tertiary	3	3	teaching	2	1	2	1	married	1	1	Power house Ho	2	1	3	1	2	1	1	>/=4	2	1	1	no	2	1	no	2	1		#NULL!	#NULL!	#NULL!	no	2	1	yes	1	2	9.1-10.9	3	2	1	1	2	no
232	28	2	2	SHS	2	2	caterer	2	1	2	1	married	1	1	Titrinu-HO	2	1	1	1	1	1	1	>/=4	2	1	1	no	2	1	no	2	1		#NULL!	#NULL!	#NULL!	no	2	1	yes	1	2	9.1-10.9	3	2	1	1	2	no
AAG5778	29	2	2	tertiary	3	3	teaching	2	1	2	1	married	1	1	Ho	2	1	1	1	1	1	1	>/=4	2	1	1	NO	2	1	no	2	1		#NULL!	#NULL!	#NULL!	NO	2	1	YES	1	2	10	3	2	1	1	2	NO
186	39	3	1	tertiary	3	3	nursing	2	1	2	1	married	1	1	kpetoe	2	1	4	2	2	1	1	>/=4	2	1	1	no	2	1	no	2	1		#NULL!	#NULL!	#NULL!	no	2	1	yes	1	2	9.1-10.9	3	1	1	1	2	no
448	36	3	1	JHS	1	1	hair dressing	1	2	2	1	married	1	1	kadjebi	2	1	2	1	1	1	1	>/=4	2	1	1	no	2	1	no	2	1		#NULL!	#NULL!	#NULL!	no	2	1	yes	1	2	7.1-9.0	2	2	1	1	2	yes
19	33	2	2	SHS	2	2	trading	1	2	2	1	married	1	1	Botani's junction	2	1	0	0	0	0	2	>/=4	2	1	1	no	2	1	no	2	1		#NULL!	#NULL!	#NULL!	no	2	1	yes	1	2	9.1-10.9	3	2	1	1	2	no
AAH-7378	31	2	2	JHS	1	1	trading	1	2	2	1	Single	0	2	Ziope	2	1	1	1	1	1	1	>/=4	2	1	1	NO	2	1	no	2	1		#NULL!	#NULL!	#NULL!	NO	2	1	YES	1	2	7.2	2	1	1	1	2	YES
365	26	2	2	SHS	2	2	trading	1	2	2	1	married	1	1	ho-dome	2	1	1	1	1	1	1	>/=4	2	1	1	no	2	1	no	2	1		#NULL!	#NULL!	#NULL!	no	2	1	yes	1	2	7.1-9.0	2	2	1	1	2	yes
307	26	2	2	JHS	1	1	trading	1	2	2	1	Single	0	2	Ben-Total,Ho	2	1	0	0	0	0	2	>/=4	2	1	1	no	2	1	no	2	1		#NULL!	#NULL!	#NULL!	no	2	1	yes	1	2	7.1-9.0	2	2	1	1	2	no
62	32	2	2	JHS	1	1	trading	1	2	2	1	cohabitating	1	1	Housing Ho	2	1	3	1	2	1	1	>/=4	2	1	1	no	2	1	no	2	1		#NULL!	#NULL!	#NULL!	no	2	1	yes	1	2	7.1-9.0	2	2	1	1	2	no
195	34	2	2	JHS	1	1	trading	1	2	2	1	married	1	1	Tanyigbe	2	1	3	1	2	1	1	>/=4	2	1	1	no	2	1	no	2	1		#NULL!	#NULL!	#NULL!	no	2	1	yes	1	2	9.1-10.9	3	2	1	1	2	no
AAD-1933	35	3	1	JHS	1	1	Hairdresser	1	2	2	1	married	1	1	Titrinu	2	1	1	1	1	1	1	>/=4	2	1	1	NO	2	1	no	2	1		#NULL!	#NULL!	#NULL!	NO	2	1	YES	1	2	10.7	3	1	1	1	2	NO
431	35	3	1	Basic	1	1	farming	1	2	2	1	married	1	1	Kpogadzi	2	1	4	2	2	1	1	>/=4	2	1	1	no	2	1	no	2	1		#NULL!	#NULL!	#NULL!	no	2	1	yes	1	2	7.1-9	2	1	1	1	2	no
318	28	2	2	SHS	2	2	trading	1	2	2	1	married	1	1	mac-collins-ho	2	1	2	1	1	1	1	>/=4	2	1	1	no	2	1	no	2	1		#NULL!	#NULL!	#NULL!	no	2	1	yes	1	2	9.1-10.9	3	2	1	1	2	no
255	22	2	2	SHS	2	2	trading	1	2	2	1	cohabitating	1	1	klefe	2	1	1	1	1	1	1	>/=4	2	1	1	no	2	1	no	2	1		#NULL!	#NULL!	#NULL!	no	2	1	yes	1	2	7.1-10.9	2	2	1	1	2	no
337	27	2	2	SHS	2	2	seamstress	1	2	2	1	married	1	1	ck road	2	1	1	1	1	1	1	>/=4	2	1	1	no	2	1	no	2	1		#NULL!	#NULL!	#NULL!	no	2	1	yes	1	2	7.1-9.0	2	2	1	1	2	no
AAE-6122	31	2	2	tertiary	3	3	BANKER	1	2	2	1	married	1	1	Ho	2	1	1	1	1	1	1	>/=4	2	1	1	NO	2	1	no	2	1		#NULL!	#NULL!	#NULL!	NO	2	1	YES	1	2	10.1	3	2	1	1	2	NO
AAB-5583	26	2	2	JHS	1	1	trading	1	2	2	1	Single	0	2	Ho	2	1	1	1	1	1	1	>/=4	2	1	1	NO	2	1	no	2	1		#NULL!	#NULL!	#NULL!	NO	2	1	YES	1	2	10.4	3	2	1	1	2	NO
AAF8023	17	1	3	JHS	1	1	none	0	3	1	2	married	1	1	Ho	2	1	0	0	0	0	2	>/=4	2	1	1	NO	2	1	no	2	1		#NULL!	#NULL!	#NULL!	NO	2	1	YES	1	2	6.9	1	1	1	1	2	NO
AAH1314	29	2	2	Basic	1	1	trading	1	2	2	1	Single	0	2	Ho	2	1	4	2	2	1	1	>/=4	2	1	1	NO	2	1	no	2	1		#NULL!	#NULL!	#NULL!	NO	2	1	YES	1	2	8.3	2	1	1	1	2	NO
AAH9121	25	2	2	JHS	1	1	hair dressing	1	2	2	1	married	1	1	Ho	2	1	1	1	1	1	1	>/=4	2	1	1	NO	2	1	no	2	1		#NULL!	#NULL!	#NULL!	NO	2	1	YES	1	2	9.7	3	1	1	1	2	NO
AAG2067	21	2	2	JHS	1	1	unemployed	0	3	1	2	Single	0	2	Ho	2	1	0	0	0	0	2	>/=4	2	1	1	NO	2	1	no	2	1		#NULL!	#NULL!	#NULL!	NO	2	1	YES	1	2	9.5	3	2	1	1	2	NO
AAH5618	24	2	2	SHS	2	2	student	0	3	1	2	Single	0	2	Ho	2	1	0	0	0	0	2	>/=4	2	1	1	NO	2	1	no	2	1		#NULL!	#NULL!	#NULL!	NO	2	1	YES	1	2	8.7	2	2	1	1	2	NO
AAG9827	13	1	3	JHS	1	1	student	0	3	1	2	Single	0	2	Lokoe	2	1	0	0	0	0	2	>/=4	2	1	1	NO	2	1	no	2	1		#NULL!	#NULL!	#NULL!	NO	2	1	YES	1	2	10.8	3	2	1	1	2	NO
AAI1120	22	2	2	JHS	1	1	seamstress	1	2	2	1	Single	0	2	Ho	2	1	0	0	0	0	2	>/=4	2	1	1	NO	2	1	no	2	1		#NULL!	#NULL!	#NULL!	NO	2	1	YES	1	2	8.7	2	2	1	1	2	NO
AAI0657	20	2	2	JHS	1	1	trading	1	2	2	1	Single	0	2	Akatsi	2	1	0	0	0	0	2	>/=4	2	1	1	NO	2	1	no	2	1		#NULL!	#NULL!	#NULL!	NO	2	1	YES	1	2	8	2	2	1	1	2	NO
AAI0657	20	2	2	JHS	1	1	trading	1	2	2	1	Single	0	2	Akatsi	2	1	0	0	0	0	2	>/=4	2	1	1	NO	2	1	no	2	1		#NULL!	#NULL!	#NULL!	NO	2	1	YES	1	2	8	2	2	1	1	2	NO
AAI2274	36	3	1	JHS	1	1	unemployed	0	3	1	2	Single	0	2	Ho	2	1	4	2	2	1	1	2	1	0	2	NO	2	1	no	2	1		#NULL!	#NULL!	#NULL!	NO	2	1	YES	1	2	6.9	1	2	1	1	2	NO
AAH-9070	25	2	2	none	0	4	trading	1	2	2	1	Single	0	2	Ho	2	1	2	1	1	1	1	2	1	0	2	NO	2	1	no	2	1		#NULL!	#NULL!	#NULL!	NO	2	1	YES	1	2	7.2	2	1	1	1	2	NO
319	16	1	3	JHS	1	1	student	0	3	1	2	Single	0	2	Godokpe	2	1	1	1	1	1	1	3	1	0	2	no	2	1	no	2	1		#NULL!	#NULL!	#NULL!	no	2	1	yes	1	2	9.1-10.9	3	1	1	1	2	no
428	26	2	2	none	0	4	housewife	0	3	1	2	married	1	1	Wumenu	1	2	4	2	2	1	1	3	1	0	2	no	2	1	no	2	1		#NULL!	#NULL!	#NULL!	no	2	1	yes	1	2	9.1-10.9	3	2	1	1	2	no
228	23	2	2	JHS	1	1	unemployed	0	3	1	2	cohabitating	1	1	abutia	2	1	2	1	1	1	1	3	1	0	2	no	2	1	no	2	1		#NULL!	#NULL!	#NULL!	no	2	1	yes	1	2	7.1-9.0	2	2	1	1	2	no
258	23	2	2	SHS	2	2	trading	1	2	2	1	married	1	1	kpetoe	2	1	1	1	1	1	1	3	1	0	2	no	2	1	no	2	1		#NULL!	#NULL!	#NULL!	no	2	1	yes	1	2	7 or less	1	2	1	1	2	yes
369	25	2	2	JHS	1	1	trading	1	2	2	1	married	1	1	Voradep Village	2	1	3	1	2	1	1	3	1	0	2	no	2	1	no	2	1		#NULL!	#NULL!	#NULL!	no	2	1	yes	1	2	9.1-10.9	3	2	1	1	2	no
AAG9470	29	2	2	JHS	1	1	student	0	3	1	2	Single	0	2	Kpalime-Wegbe	2	1	2	1	1	1	1	3	1	0	2	NO	2	1	no	2	1		#NULL!	#NULL!	#NULL!	NO	2	1	YES	1	2	9.4	3	2	1	1	2	NO
AAH-7891	20	2	2	none	0	4	unemployed	0	3	1	2	Single	0	2	Kpetoe	2	1	2	1	1	1	1	3	1	0	2	NO	2	1	no	2	1		#NULL!	#NULL!	#NULL!	NO	2	1	YES	1	2	8.7	2	1	1	1	2	NO
AAI2146	24	2	2	tertiary	3	3	teaching	2	1	2	1	married	1	1	Ho	2	1	0	0	0	0	2	>/=4	2	1	1	NO	2	1	yes	1	2	eclampsia	3	1	1	NO	2	1	NO	2	1		#NULL!	1	1	1	2	NO
311	19	1	3	Basic	1	1	unemployed	0	3	1	2	cohabitating	1	1	Adaklu	2	1	1	1	1	1	1		#NULL!	#NULL!	#NULL!		#NULL!	#NULL!	no	2	1		#NULL!	#NULL!	#NULL!	no	2	1	NO	2	1		#NULL!	1	1	1	2	yes
283	17	1	3	JHS	1	1	unemployed	0	3	1	2	married	1	1	Ho central	2	1	0	0	0	0	2	>/=4	2	1	1		#NULL!	#NULL!	no	2	1		#NULL!	#NULL!	#NULL!	no	2	1	no	2	1		#NULL!	1	1	1	2	no
292	39	3	1	JHS	1	1	farming	1	2	2	1	married	1	1	Dzemeni	2	1	2	1	1	1	1	>/=4	2	1	1		#NULL!	#NULL!	no	2	1		#NULL!	#NULL!	#NULL!	no	2	1	no	2	1		#NULL!	1	1	1	2	yes
432	39	3	1	Basic	1	1	farming	1	2	2	1	married	1	1	Labadi ACCRA	2	1	4	2	2	1	1	>/=4	2	1	1		#NULL!	#NULL!	no	2	1		#NULL!	#NULL!	#NULL!	no	2	1	no	2	1		#NULL!	2	1	1	2	yes
267	38	3	1	none	0	4	farming	1	2	2	1	married	1	1	Abutia Tekplevi	1	2	3	1	2	1	1	>/=4	2	1	1		#NULL!	#NULL!	no	2	1		#NULL!	#NULL!	#NULL!	yes	1	2	no	2	1		#NULL!	2	1	1	2	no
104	34	2	2	Basic	1	1	farming	1	2	2	1	married	1	1	Agortime-ziope	2	1	1	1	1	1	1	3	1	0	2		#NULL!	#NULL!	no	2	1		#NULL!	#NULL!	#NULL!	no	2	1	no	2	1		#NULL!	1	1	1	2	yes
78	33	2	2	Basic	1	1	farming	1	2	2	1	married	1	1	Kpetoe	2	1	1	1	1	1	1	3	1	0	2		#NULL!	#NULL!	no	2	1		#NULL!	#NULL!	#NULL!	no	2	1	NO	2	1		#NULL!	2	1	1	2	no
AAH8837	27	2	2	JHS	1	1	trading	1	2	2	1	married	1	1	Ho	2	1	1	1	1	1	1		#NULL!	#NULL!	#NULL!	NO	2	1	no	2	1		#NULL!	#NULL!	#NULL!	NO	2	1	NO	2	1		#NULL!	2	1	1	2	NO
437	36	3	1	tertiary	3	3	student	0	3	1	2	married	1	1	housing down	2	1	2	1	1	1	1	>/=4	2	1	1	no	2	1	no	2	1		#NULL!	#NULL!	#NULL!	no	2	1	no	2	1		#NULL!	2	1	1	2	no
162	25	2	2	JHS	1	1	unemployed	0	3	1	2	married	1	1	wayau-kpetoe	2	1	1	1	1	1	1	>/=4	2	1	1	no	2	1	no	2	1		#NULL!	#NULL!	#NULL!	no	2	1	no	2	1		#NULL!	2	1	1	2	no
28	19	1	3	tertiary	3	3	student	0	3	1	2	Single	0	2	fiave-Ho	2	1	0	0	0	0	2	>/=4	2	1	1	no	2	1	no	2	1		#NULL!	#NULL!	#NULL!	no	2	1	no	2	1		#NULL!	2	1	1	2	no
300	23	2	2	tertiary	3	3	unemployed	0	3	1	2	Single	0	2	ziavi-dzogbe	1	2	2	1	1	1	1	>/=4	2	1	1	no	2	1	no	2	1		#NULL!	#NULL!	#NULL!	no	2	1	no	2	1		#NULL!	2	1	1	2	no
42	28	2	2	none	0	4	unemployed	0	3	1	2	married	1	1	fiave-Ho	2	1	3	1	2	1	1	>/=4	2	1	1	no	2	1	no	2	1		#NULL!	#NULL!	#NULL!	no	2	1	no	2	1		#NULL!	2	1	1	2	no
AAB-2892	29	2	2	SHS	2	2	unemployed	0	3	1	2	married	1	1	Sokode	2	1	3	1	2	1	1	>/=4	2	1	1	NO	2	1	no	2	1		#NULL!	#NULL!	#NULL!	NO	2	1	NO	2	1		#NULL!	1	1	1	2	NO
47	33	2	2	JHS	1	1	caterer	2	1	2	1	married	1	1	kpedze	2	1	0	0	0	0	2	>/=4	2	1	1	no	2	1	no	2	1		#NULL!	#NULL!	#NULL!	no	2	1	no	2	1		#NULL!	2	1	1	2	yes
86	27	2	2	SHS	2	2	police	2	1	2	1	married	1	1	Sokode-Lokoe	2	1	0	0	0	0	2	>/=4	2	1	1	no	2	1	no	2	1		#NULL!	#NULL!	#NULL!	no	2	1	no	2	1		#NULL!	2	1	1	2	no
188	26	2	2	SHS	2	2	caterer	2	1	2	1	married	1	1	asikuma	2	1	1	1	1	1	1	>/=4	2	1	1	no	2	1	no	2	1		#NULL!	#NULL!	#NULL!	no	2	1	no	2	1		#NULL!	2	1	1	2	no
391	28	2	2	tertiary	3	3	teaching	2	1	2	1	Single	0	2	Poly junction Ho	2	1	0	0	0	0	2	>/=4	2	1	1	no	2	1	no	2	1		#NULL!	#NULL!	#NULL!	no	2	1	no	2	1		#NULL!	2	1	1	2	no
26	27	2	2	tertiary	3	3	nursing	2	1	2	1	married	1	1	Holy Spirit	2	1	0	0	0	0	2	>/=4	2	1	1	no	2	1	no	2	1		#NULL!	#NULL!	#NULL!	no	2	1	no	2	1		#NULL!	2	1	1	2	no
AAF-4891	32	2	2	tertiary	3	3	nursing	2	1	2	1	married	1	1	Ho	2	1	0	0	0	0	2	>/=4	2	1	1	NO	2	1	no	2	1		#NULL!	#NULL!	#NULL!	NO	2	1	NO	2	1		#NULL!	1	1	1	2	NO
69	33	2	2	tertiary	3	3	caterer	2	1	2	1	married	1	1	HO-deme	2	1	2	1	1	1	1	>/=4	2	1	1	no	2	1	no	2	1		#NULL!	#NULL!	#NULL!	no	2	1	no	2	1		#NULL!	1	1	1	2	no
438	35	3	1	tertiary	3	3	teaching	2	1	2	1	married	1	1	kpetoe	2	1	1	1	1	1	1	>/=4	2	1	1	no	2	1	no	2	1		#NULL!	#NULL!	#NULL!	no	2	1	no	2	1		#NULL!	2	1	1	2	no
35	21	2	2	JHS	1	1	trading	1	2	2	1	married	1	1	Godokpe	2	1	1	1	1	1	1	>/=4	2	1	1	no	2	1	no	2	1		#NULL!	#NULL!	#NULL!	no	2	1	no	2	1		#NULL!	2	1	1	2	no
294	31	2	2	tertiary	3	3	trading	1	2	2	1	married	1	1	Sokode-Lokoe	2	1	2	1	1	1	1	>/=4	2	1	1	no	2	1	no	2	1		#NULL!	#NULL!	#NULL!	no	2	1	no	2	1		#NULL!	1	1	1	2	no
423	31	2	2	JHS	1	1	trading	1	2	2	1	married	1	1	Kpetoe	2	1	1	1	1	1	1	>/=4	2	1	1	no	2	1	no	2	1		#NULL!	#NULL!	#NULL!	no	2	1	no	2	1		#NULL!	2	1	1	2	yes
30	37	3	1	JHS	1	1	trader	1	2	2	1	married	1	1	Ahoe Ho	2	1	1	1	1	1	1	>/=4	2	1	1	no	2	1	no	2	1		#NULL!	#NULL!	#NULL!	yes	1	2	no	2	1		#NULL!	2	1	1	2	no
60	24	2	2	tertiary	3	3	baking	1	2	2	1	married	1	1	Sokode Lokoe	2	1	0	0	0	0	2	>/=4	2	1	1	no	2	1	no	2	1		#NULL!	#NULL!	#NULL!	no	2	1	no	2	1		#NULL!	2	1	1	2	no
370	19	1	3	JHS	1	1	trading	1	2	2	1	single	0	2	poly down	2	1	0	0	0	0	2	>/=4	2	1	1	no	2	1	no	2	1		#NULL!	#NULL!	#NULL!	no	2	1	no	2	1		#NULL!	2	1	1	2	no
AAH3501	23	2	2	none	0	4	farming	1	2	2	1	married	1	1	Takla	2	1	2	1	1	1	1	>/=4	2	1	1	NO	2	1	no	2	1		#NULL!	#NULL!	#NULL!	NO	2	1	NO	2	1		#NULL!	2	1	1	2	NO
105	33	2	2	JHS	1	1	trading	1	2	2	1	married	1	1	Mr. Agbo's house-Ho	2	1	2	1	1	1	1	>/=4	2	1	1	no	2	1	no	2	1		#NULL!	#NULL!	#NULL!	no	2	1	no	2	1		#NULL!	2	1	1	2	no
199	32	2	2	JHS	1	1	baking	1	2	2	1	married	1	1	ho-dome	2	1	1	1	1	1	1	>/=4	2	1	1	no	2	1	no	2	1		#NULL!	#NULL!	#NULL!	no	2	1	no	2	1		#NULL!	2	1	1	2	no
128	27	2	2	JHS	1	1	seamstress	1	2	2	1	married	1	1	Hopedo	2	1	2	1	1	1	1	>/=4	2	1	1	no	2	1	no	2	1		#NULL!	#NULL!	#NULL!	no	2	1	no	2	1		#NULL!	2	1	1	2	no
AAH7654	27	2	2	tertiary	3	3	Clerk	2	1	2	1	Single	0	2	Ho	2	1	1	1	1	1	1	>/=4	2	1	1	NO	2	1	no	2	1		#NULL!	#NULL!	#NULL!	NO	2	1	NO	2	1		#NULL!	2	1	1	2	NO
AAI3233	23	2	2	SHS	2	2	unemployed	0	3	1	2	married	1	1	Ho	2	1	0	0	0	0	2	>/=4	2	1	1	NO	2	1	no	2	1		#NULL!	#NULL!	#NULL!	NO	2	1	NO	2	1		#NULL!	2	1	1	2	NO
AAI2515	24	2	2	SHS	2	2	trading	1	2	2	1	Single	0	2	Ho	2	1	1	1	1	1	1	>/=4	2	1	1	NO	2	1	no	2	1		#NULL!	#NULL!	#NULL!	NO	2	1	NO	2	1		#NULL!	2	1	1	2	NO
AAI2121	29	2	2	JHS	1	1	farming	1	2	2	1	married	1	1	Kpetoe	2	1	3	1	2	1	1	>/=4	2	1	1	NO	2	1	no	2	1		#NULL!	#NULL!	#NULL!	NO	2	1	NO	2	1		#NULL!	2	1	1	2	NO
AAA8284	27	2	2	JHS	1	1	seamstress	1	2	2	1	married	1	1	Tsikpota	2	1	0	0	0	0	2	>/=4	2	1	1	NO	2	1	no	2	1		#NULL!	#NULL!	#NULL!	NO	2	1	NO	2	1		#NULL!	1	1	1	2	NO
AAH2770	19	1	3	SHS	2	2	Food Vendor	1	2	2	1	Single	0	2	Ziope	2	1	0	0	0	0	2	>/=4	2	1	1	NO	2	1	no	2	1		#NULL!	#NULL!	#NULL!	NO	2	1	NO	2	1		#NULL!	2	1	1	2	YES
272	25	2	2	tertiary	3	3	unemployed	0	3	1	2	cohabitating	1	1	Area 52 Ho	2	1	0	0	0	0	2	3	1	0	2	no	2	1	no	2	1		#NULL!	#NULL!	#NULL!	no	2	1	NO	2	1		#NULL!	1	1	1	2	no
282	17	1	3	JHS	1	1	student	0	3	1	2	Single	0	2	Ziopo	2	1	0	0	0	0	2	3	1	0	2	no	2	1	no	2	1		#NULL!	#NULL!	#NULL!	no	2	1	no	2	1		#NULL!	2	1	1	2	no
121	24	2	2	none	0	4	houysewife	0	3	1	2	married	1	1	akoete	2	1	2	1	1	1	1	3	1	0	2	no	2	1	no	2	1		#NULL!	#NULL!	#NULL!	no	2	1	no	2	1		#NULL!	2	1	1	2	no
237	33	2	2	JHS	1	1	farming	1	2	2	1	married	1	1	Power house Ho	2	1	4	2	2	1	1	3	1	0	2	no	2	1	no	2	1		#NULL!	#NULL!	#NULL!	no	2	1	no	2	1		#NULL!	1	1	1	2	no
	29	2	2	tertiary	3	3	teaching	2	1	2	1		#NULL!	#NULL!	Akoefe	2	1	1	1	1	1	1	>/=4	2	1	1		#NULL!	#NULL!	no	2	1		#NULL!	#NULL!	#NULL!	no	2	1		#NULL!	#NULL!		#NULL!	4	3	2	1	NO
101	40	3	1	JHS	1	1	seamstress	1	2	2	1	married	1	1	baka Marys house@ kpedze	2	1	4	2	2	1	1	>/=4	2	1	1		#NULL!	#NULL!	yes	1	2	gestational hypertention	4	5	4	no	2	1	yes	1	2	9.1-10.9	3	3	3	2	1	no
AAH-8031	20	2	2	Basic	1	1	unemployed	0	3	1	2	Single	0	2	Ho	2	1	0	0	0	0	2	>/=4	2	1	1	NO	2	1	yes	1	2	pre-eclampsia	5	2	1	NO	2	1	YES	1	2	9.5	3	6	3	2	1	NO
317	27	2	2	SHS	2	2	teaching	2	1	2	1	married	1	1	Ada	2	1	1	1	1	1	1	>/=4	2	1	1	no	2	1	yes	1	2	pre-eclampsia	5	2	1	no	2	1	yes	1	2	9.1-10.9	3	3	3	2	1	yes
441	28	2	2	tertiary	3	3	field technician	2	1	2	1	married	1	1	Denu Sikakope	2	1	0	0	0	0	2	>/=4	2	1	1	no	2	1	yes	1	2	gestational hypertension	4	5	4	no	2	1	yes	1	2	9.1-10.9	3	> 4	3	2	1	no
168	36	3	1	tertiary	3	3	secretary	2	1	2	1	married	1	1	Ho Teacher's flat	2	1	3	1	2	1	1	>/=4	2	1	1	No	2	1	Yes	1	2	gestational hypertension	4	5	4	no	2	1	yes	1	2	9.1-10.9	3	3	3	2	1	no
315	29	2	2	SHS	2	2	trading	1	2	2	1	Single	0	2	ho-barracks	2	1	0	0	0	0	2	>/=4	2	1	1	no	2	1	Yes	1	2	pre-eclampsia	5	2	1	no	2	1	yes	1	2	9.1-10.9	3	> 4	3	2	1	no
8	34	2	2	tertiary	3	3	seamstress	1	2	2	1	married	1	1	Ziave-Dzoge	1	2	1	1	1	1	1	>/=4	2	1	1	no	2	1	yes	1	2	pre-eclampsia	5	2	1	no	2	1	yes	1	2	9.1-10.9	3	3	3	2	1	no
151	42	3	1	JHS	1	1	trading	1	2	2	1	married	1	1	Ziope	2	1	#NULL!	#NULL!	#NULL!	#NULL!	#NULL!	>/=4	2	1	1	no	2	1	yes	1	2	chronic hypertension	1	4	3	yes	1	2	yes	1	2	9.1-10.9	3	> 4	3	2	1	no
AAH8416	46	3	1	none	0	4	farming	1	2	2	1	Single	0	2	Ho	2	1	#NULL!	#NULL!	#NULL!	#NULL!	#NULL!	>/=4	2	1	1	NO	2	1	yes	1	2	eclampsia	3	1	1	NO	2	1	YES	1	2	10.4	3	5	3	2	1	NO
158	25	2	2	SHS	2	2	caterer	2	1	2	1	married	1	1	akoefe	2	1	0	0	0	0	2	>/=4	2	1	1		#NULL!	#NULL!	no	2	1		#NULL!	#NULL!	#NULL!	no	2	1	yes	1	2	9.1-10.9	3	> 4	3	2	1	no
190	29	2	2	none	0	4	farming	1	2	2	1	cohabitating	1	1	adidome	2	1	3	1	2	1	1	>/=4	2	1	1		#NULL!	#NULL!	no	2	1		#NULL!	#NULL!	#NULL!		#NULL!	#NULL!	yes	1	2	9.1-10.9	3	3	3	2	1	no
399	25	2	2	Basic	1	1	seamstress	1	2	2	1	married	1	1	Agortime-ziope	2	1	2	1	1	1	1	>/=4	2	1	1		#NULL!	#NULL!	no	2	1		#NULL!	#NULL!	#NULL!	no	2	1	yes	1	2	9.1-10.9	3	3	3	2	1	yes
74	22	2	2	JHS	1	1	farming	1	2	2	1	cohabitating	1	1	Adaklu-torda	1	2	0	0	0	0	2	>/=4	2	1	1		#NULL!	#NULL!	no	2	1		#NULL!	#NULL!	#NULL!	no	2	1	yes	1	2	9.1-10.9	3	3	3	2	1	no
87	24	2	2	JHS	1	1	seamstress	1	2	2	1	married	1	1	Kokompe-Ho	2	1	0	0	0	0	2	>/=4	2	1	1		#NULL!	#NULL!	no	2	1		#NULL!	#NULL!	#NULL!	no	2	1	yes	1	2	9.1-10.9	3	3	3	2	1	no
159	25	2	2	tertiary	3	3	trading	1	2	2	1	married	1	1	Ho-Kabore Down	2	1	1	1	1	1	1	>/=4	2	1	1		#NULL!	#NULL!	no	2	1		#NULL!	#NULL!	#NULL!	no	2	1	yes	1	2	9.1-10.9	3	3	3	2	1	no
27	32	2	2	tertiary	3	3	teaching	2	1	2	1	married	1	1	taviefe	2	1	0	0	0	0	2	>/=4	2	1	1	yes	1	2	no	2	1		#NULL!	#NULL!	#NULL!	no	2	1	yes	1	2	7.1-9.0	2	> 4	3	2	1	no
70	28	2	2	Tertiary	3	3	teaching	2	1	2	1	married	1	1	Sokode-Lokoe	2	1	1	1	1	1	1	>/=4	2	1	1	yes	1	2	no	2	1		#NULL!	#NULL!	#NULL!	no	2	1	yes	1	2	7.1-9.0	2	> 4	3	2	1	no
25	33	2	2	tertiary	3	3	teaching	2	1	2	1	married	1	1	Ho Power house	2	1	0	0	0	0	2	>/=4	2	1	1	yes	1	2	no	2	1		#NULL!	#NULL!	#NULL!	no	2	1	yes	1	2	9.1-10.9	3	> 4	3	2	1	no
439	35	3	1	JHS	1	1	trading	1	2	2	1	married	1	1	Ziope	2	1	3	1	2	1	1	>/=4	2	1	1	yes	1	2	no	2	1		#NULL!	#NULL!	#NULL!	no	2	1	yes	1	2	9.1-10.9	3	3	3	2	1	yes
434	26	2	2	SHS	2	2	farming	1	2	2	1	married	1	1	Ziope	2	1	3	1	2	1	1	>/=4	2	1	1	yes	1	2	no	2	1		#NULL!	#NULL!	#NULL!	no	2	1	yes	1	2	9.1-10.9	3	3	3	2	1	yes
364	24	2	2	tertiary	3	3	trading	1	2	2	1	married	1	1	HO-anlokordzi	2	1	0	0	0	0	2	>/=4	2	1	1	yes	1	2	no	2	1		#NULL!	#NULL!	#NULL!	no	2	1	yes	1	2	7.1-9.0	2	> 4	3	2	1	no
AAF7289	37	3	1	SHS	2	2	trading	1	2	2	1	married	1	1	Ho	2	1	2	1	1	1	1		#NULL!	#NULL!	#NULL!	NO	2	1	no	2	1		#NULL!	#NULL!	#NULL!	NO	2	1	YES	1	2	9.3	3	4	3	2	1	NO
266	18	1	3	JHS	1	1	unemployed	0	3	1	2	Single	0	2	kpetoe	2	1	0	0	0	0	2	>/=4	2	1	1	no	2	1	no	2	1		#NULL!	#NULL!	#NULL!	no	2	1	yes	1	2	7.1-9.0	2	3	3	2	1	yes
65	13	1	3	Basic	1	1	student	0	3	1	2	Single	0	2	Dome Ho	2	1	0	0	0	0	2	>/=4	2	1	1	no	2	1	no	2	1		#NULL!	#NULL!	#NULL!	no	2	1	yes	1	2	7.1-9.0	2	3	3	2	1	yes
65	13	1	3	Basic	1	1	uemployed	0	3	1	2	Single	0	2	Odome	2	1	0	0	0	0	2	>/=4	2	1	1	no	2	1	no	2	1		#NULL!	#NULL!	#NULL!	no	2	1	yes	1	2	7.1-9.0	2	3	3	2	1	yes
392	22	2	2	SHS	2	2	unemployed	0	3	1	2	Single	0	2	adaklu-segbale	2	1	0	0	0	0	2	>/=4	2	1	1	no	2	1	no	2	1		#NULL!	#NULL!	#NULL!	no	2	1	yes	1	2	7.1-9.0	2	3	3	2	1	yes
219	36	3	1	tertiary	3	3	unemployed	0	3	1	2	married	1	1	HO-Bankoe	2	1	0	0	0	0	2	>/=4	2	1	1	no	2	1	no	2	1		#NULL!	#NULL!	#NULL!	no	2	1	yes	1	2	9.1-10.9	3	> 4	3	2	1	yes
406	19	1	3	JHS	1	1	student	0	3	1	2	Single	0	2	adaklu-have	2	1	0	0	0	0	2	>/=4	2	1	1	no	2	1	no	2	1		#NULL!	#NULL!	#NULL!	no	2	1	yes	1	2	9.1-10.9	3	> 4	3	2	1	no
334	17	1	3	JHS	1	1	student	0	3	1	2	cohabitating	1	1	tanyigbe	2	1	0	0	0	0	2	>/=4	2	1	1	no	2	1	no	2	1		#NULL!	#NULL!	#NULL!	no	2	1	yes	1	2	9.1-10.9	3	3	3	2	1	yes
362	19	1	3	JHS	1	1	student	0	3	1	2	Single	0	2	Agortime-ziope	2	1	1	1	1	1	1	>/=4	2	1	1	no	2	1	no	2	1		#NULL!	#NULL!	#NULL!	no	2	1	yes	1	2	7.1-9.0	2	3	3	2	1	yes
312	16	1	3	JHS	1	1	student	0	3	1	2	cohabitating	1	1	Ziave	1	2	0	0	0	0	2	>/=4	2	1	1	no	2	1	no	2	1		#NULL!	#NULL!	#NULL!	no	2	1	yes	1	2	7.1-9.0	2	3	3	2	1	no
109	19	1	3	SHS	2	2	student	0	3	1	2	Single	0	2	ho-poly	2	1	0	0	0	0	2	>/=4	2	1	1	no	2	1	no	2	1		#NULL!	#NULL!	#NULL!	no	2	1	yes	1	2	7 or less	1	3	3	2	1	no
53	19	1	3	SHS	2	2	student	0	3	1	2	Single	0	2	Mawuli estate Ho	2	1	0	0	0	0	2	>/=4	2	1	1	no	2	1	no	2	1		#NULL!	#NULL!	#NULL!	no	2	1	yes	1	2	7.1-9.0	2	3	3	2	1	no
AAF9226	18	1	3	SHS	2	2	student	0	3	1	2	Single	0	2	Ho	2	1	0	0	0	0	2	>/=4	2	1	1	NO	2	1	no	2	1		#NULL!	#NULL!	#NULL!	NO	2	1	YES	1	2	9.5	3	3	3	2	1	NO
155	19	1	3	none	0	4	housewife	0	3	1	2	married	1	1	Ho-zongo	2	1	0	0	0	0	2	>/=4	2	1	1	no	2	1	no	2	1		#NULL!	#NULL!	#NULL!	no	2	1	yes	1	2	9.1-10.9	3	> 4	3	2	1	no
339	14	1	3	JHS	1	1	student	0	3	1	2	married	1	1	ck road-ho	2	1	0	0	0	0	2	>/=4	2	1	1	no	2	1	no	2	1		#NULL!	#NULL!	#NULL!	no	2	1	yes	1	2	9.1-10.9	3	> 4	3	2	1	no
161	27	2	2	JHS	1	1	unemployed	0	3	1	2	cohabitating	1	1	Akpenamawu - Ho	2	1	0	0	0	0	2	>/=4	2	1	1	no	2	1	no	2	1		#NULL!	#NULL!	#NULL!	no	2	1	yes	1	2	7.1-9.0	2	3	3	2	1	no
197	23	2	2	SHS	2	2	unemployed	0	3	1	2	married	1	1	Zongo	2	1	0	0	0	0	2	>/=4	2	1	1	no	2	1	no	2	1		#NULL!	#NULL!	#NULL!	no	2	1	yes	1	2	9.1-10.9	3	> 4	3	2	1	no
323	27	2	2	SHS	2	2	unemployed	0	3	1	2	married	1	1	opp. Trafalgar	2	1	0	0	0	0	2	>/=4	2	1	1	no	2	1	no	2	1		#NULL!	#NULL!	#NULL!	no	2	1	yes	1	2	9.1-10.9	3	> 4	3	2	1	no
198	27	2	2	SHS	2	2	unemployed	0	3	1	2	cohabitating	1	1	Titrinu-HO	2	1	0	0	0	0	2	>/=4	2	1	1	no	2	1	no	2	1		#NULL!	#NULL!	#NULL!	no	2	1	yes	1	2	9.1-10.9	3	> 4	3	2	1	no
227	26	2	2	tertiary	3	3	student	0	3	1	2	married	1	1	voradep village	2	1	0	0	0	0	2	>/=4	2	1	1	no	2	1	no	2	1		#NULL!	#NULL!	#NULL!	no	2	1	yes	1	2	9.1-10.9	3	> 4	3	2	1	no
98	22	2	2	none	0	4	unemployed	0	3	1	2	married	1	1	Ho-zongo	2	1	3	1	2	1	1	>/=4	2	1	1	no	2	1	no	2	1		#NULL!	#NULL!	#NULL!	no	2	1	yes	1	2	7.1-9.0	2	3	3	2	1	no
164	24	2	2	Basic	1	1	housewife	0	3	1	2	married	1	1	Kpenoe - Ho	2	1	2	1	1	1	1	>/=4	2	1	1	no	2	1	no	2	1		#NULL!	#NULL!	#NULL!	no	2	1	yes	1	2	7.1-9.0	2	3	3	2	1	no
15	21	2	2	JHS	1	1	unemployed	0	3	1	2	married	1	1	Ho Zongo	2	1	1	1	1	1	1	>/=4	2	1	1	no	2	1	no	2	1		#NULL!	#NULL!	#NULL!	no	2	1	yes	1	2	9.1-10.9	3	3	3	2	1	no
206	29	2	2	JHS	1	1	unemployed	0	3	1	2	married	1	1	Ho Fiave	2	1	3	1	2	1	1	>/=4	2	1	1	no	2	1	no	2	1		#NULL!	#NULL!	#NULL!	no	2	1	yes	1	2	9.1-10.9	3	3	3	2	1	no
270	25	2	2	SHS	2	2	unemployed	0	3	1	2	cohabitating	1	1	akoefe	2	1	1	1	1	1	1	>/=4	2	1	1	no	2	1	no	2	1		#NULL!	#NULL!	#NULL!	no	2	1	yes	1	2	9.1-10.9	3	3	3	2	1	no
433	30	2	2	tertiary	3	3	nursing	2	1	2	1	married	1	1	tsito	2	1	1	1	1	1	1	>/=4	2	1	1	no	2	1	no	2	1		#NULL!	#NULL!	#NULL!	no	2	1	yes	1	2	9.1-10.9	3	3	3	2	1	yes
348	26	2	2	tertiary	3	3	nursing	2	1	2	1	married	1	1	Redeem-Ho	2	1	0	0	0	0	2	>/=4	2	1	1	no	2	1	no	2	1		#NULL!	#NULL!	#NULL!	no	2	1	yes	1	2	9.1-10.9	3	> 4	3	2	1	no
379	29	2	2	tertiary	3	3	nursing	2	1	2	1	married	1	1	Mirage Ho	2	1	0	0	0	0	2	>/=4	2	1	1	no	2	1	no	2	1		#NULL!	#NULL!	#NULL!	no	2	1	yes	1	2	7 or less	1	3	3	2	1	no
328	31	2	2	tertiary	3	3	police officer	2	1	2	1	married	1	1	barracks	2	1	1	1	1	1	1	>/=4	2	1	1	no	2	1	no	2	1		#NULL!	#NULL!	#NULL!	no	2	1	yes	1	2	9.1-10.9	3	> 4	3	2	1	no
142	32	2	2	tertiary	3	3	teaching	2	1	2	1	married	1	1	Abutia Agorve	2	1	1	1	1	1	1	>/=4	2	1	1	no	2	1	no	2	1		#NULL!	#NULL!	#NULL!		#NULL!	#NULL!	yes	1	2	7.1-9.0	2	3	3	2	1	no
366	37	3	1	Tertiary	3	3	teaching	2	1	2	1	Single	0	2	Tsito	2	1	0	0	0	0	2	>/=4	2	1	1	no	2	1	no	2	1		#NULL!	#NULL!	#NULL!	no	2	1	yes	1	2	7.1-9.0	2	> 4	3	2	1	no
336	26	2	2	tertiary	3	3	Midwife	2	1	2	1	married	1	1	Mirage	2	1	0	0	0	0	2	>/=4	2	1	1	no	2	1	no	2	1		#NULL!	#NULL!	#NULL!	no	2	1	yes	1	2	9.1-10.9	3	> 4	3	2	1	no
146	27	2	2	tertiary	3	3	nursing	2	1	2	1	married	1	1	Tanyigbe Etoe	2	1	0	0	0	0	2	>/=4	2	1	1	no	2	1	no	2	1		#NULL!	#NULL!	#NULL!	no	2	1	yes	1	2	7 or less	1	> 4	3	2	1	no
110	29	2	2	tertiary	3	3	secretary	2	1	2	1	married	1	1	Tanyigbe	2	1	0	0	0	0	2	>/=4	2	1	1	no	2	1	no	2	1		#NULL!	#NULL!	#NULL!	no	2	1	yes	1	2	9.1-10.9	3	> 4	3	2	1	no
224	30	2	2	tertiary	3	3	caterer	2	1	2	1	married	1	1	new housing	2	1	0	0	0	0	2	>/=4	2	1	1	no	2	1	no	2	1		#NULL!	#NULL!	#NULL!	no	2	1	yes	1	2	9.1-10.9	3	> 4	3	2	1	no
3	30	2	2	tertiary	3	3	civil servant	2	1	2	1	married	1	1	Sonrise Ho	2	1	0	0	0	0	2	>/=4	2	1	1	no	2	1	no	2	1		#NULL!	#NULL!	#NULL!	no	2	1	yes	1	2	9.1-10.9	3	> 4	3	2	1	no
233	33	2	2	tertiary	3	3	teaching	2	1	2	1	married	1	1	Ho Godokpui	2	1	0	0	0	0	2	>/=4	2	1	1	no	2	1	no	2	1		#NULL!	#NULL!	#NULL!	no	2	1	yes	1	2	9.1-10.9	3	> 4	3	2	1	no
225	37	3	1	tertiary	3	3	teaching	2	1	2	1	married	1	1	tsito	2	1	0	0	0	0	2	>/=4	2	1	1	no	2	1	no	2	1		#NULL!	#NULL!	#NULL!	no	2	1	yes	1	2	9.1-10.9	3	> 4	3	2	1	no
178	36	3	1	tertiary	3	3	teaching	2	1	2	1	married	1	1	ho-ahoe	2	1	0	0	0	0	2	>/=4	2	1	1	no	2	1	no	2	1		#NULL!	#NULL!	#NULL!	no	2	1	yes	1	2	9.1-10.9	3	> 4	3	2	1	no
394	20	2	2	SHS	2	2	caterer	2	1	2	1	married	1	1	Power House	2	1	1	1	1	1	1	>/=4	2	1	1	no	2	1	no	2	1		#NULL!	#NULL!	#NULL!	no	2	1	yes	1	2	7 or less	1	> 4	3	2	1	no
377	33	2	2	tertiary	3	3	paramedic personnel	2	1	2	1	married	1	1	CK Road Ho	2	1	1	1	1	1	1	>/=4	2	1	1	no	2	1	no	2	1		#NULL!	#NULL!	#NULL!	no	2	1	yes	1	2	9.1-10.9	3	> 4	3	2	1	no
377	33	2	2	tertiary	3	3	paramedic personnel	2	1	2	1	married	1	1	CK Road Ho	2	1	1	1	1	1	1	>/=4	2	1	1	no	2	1	no	2	1		#NULL!	#NULL!	#NULL!	no	2	1	yes	1	2	9.1-10.9	3	> 4	3	2	1	no
170	30	2	2	tertiary	3	3	caterer	2	1	2	1	married	1	1	ho-fire service	2	1	1	1	1	1	1	>/=4	2	1	1	no	2	1	no	2	1		#NULL!	#NULL!	#NULL!	no	2	1	yes	1	2	7.1-9.0	2	3	3	2	1	no
179	31	2	2	tertiary	3	3	teaching	2	1	2	1	married	1	1	Ho - Redeem	2	1	1	1	1	1	1	>/=4	2	1	1	no	2	1	no	2	1		#NULL!	#NULL!	#NULL!	no	2	1	yes	1	2	9.1-10.9	3	3	3	2	1	no
142	32	2	2	tertiary	3	3	teaching	2	1	2	1	married	1	1	Abutia Agorve	2	1	1	1	1	1	1	>/=4	2	1	1	no	2	1	no	2	1		#NULL!	#NULL!	#NULL!	no	2	1	yes	1	2	7.1-9.0	2	3	3	2	1	no
226	34	2	2	tertiary	3	3	teaching	2	1	2	1	married	1	1	Denu	2	1	1	1	1	1	1	>/=4	2	1	1	no	2	1	no	2	1		#NULL!	#NULL!	#NULL!	no	2	1	yes	1	2	9.1-10.9	3	> 4	3	2	1	no
187	30	2	2	tertiary	3	3	teaching	2	1	2	1	married	1	1	kpetoe	2	1	2	1	1	1	1	>/=4	2	1	1	no	2	1	no	2	1		#NULL!	#NULL!	#NULL!	no	2	1	yes	1	2	9.1-10.9	3	> 4	3	2	1	no
202	31	2	2	tertiary	3	3	teaching	2	1	2	1	married	1	1	HO-Bankoe	2	1	2	1	1	1	1	>/=4	2	1	1	no	2	1	no	2	1		#NULL!	#NULL!	#NULL!	no	2	1	yes	1	2	9.1-10.9	3	> 4	3	2	1	no
408	32	2	2	tertiary	3	3	nursing	2	1	2	1	married	1	1	ho-anyama	2	1	2	1	1	1	1	>/=4	2	1	1	no	2	1	no	2	1		#NULL!	#NULL!	#NULL!	no	2	1	yes	1	2	7.1-9.0	2	3	3	2	1	no
85	34	2	2	tertiary	3	3	nursing	2	1	2	1	married	1	1	Mirage-ho	2	1	2	1	1	1	1	>/=4	2	1	1	no	2	1	no	2	1		#NULL!	#NULL!	#NULL!	no	2	1	yes	1	2	9.1-10.9	3	> 4	3	2	1	no
132	35	3	1	tertiary	3	3	teaching	2	1	2	1	married	1	1	hoviefe	2	1	2	1	1	1	1	>/=4	2	1	1	no	2	1	no	2	1		#NULL!	#NULL!	#NULL!	no	2	1	yes	1	2	9.1-10.9	3	3	3	2	1	no
AAE-8887	30	2	2	tertiary	3	3	teaching	2	1	2	1	married	1	1	Ho	2	1	0	0	0	0	2	>/=4	2	1	1	NO	2	1	no	2	1		#NULL!	#NULL!	#NULL!	NO	2	1	YES	1	2	8.3	2	5	3	2	1	YES
401	28	2	2	tertiary	3	3	nursing	2	1	2	1	married	1	1	Nyive-Banyakoe	1	2	0	0	0	0	2	>/=4	2	1	1	no	2	1	no	2	1		#NULL!	#NULL!	#NULL!	no	2	1	yes	1	2	9.1-10.9	3	> 4	3	2	1	no
389	24	2	2	tertiary	3	3	nurse	2	1	2	1	married	1	1	near henry lise school,ho	2	1	0	0	0	0	2	>/=4	2	1	1	no	2	1	no	2	1		#NULL!	#NULL!	#NULL!	no	2	1	yes	1	2	9.1-10.9	3	> 4	3	2	1	no
361	30	2	2	tertiary	3	3	caterer	2	1	2	1	cohabiting	1	1	ho-barracks	2	1	0	0	0	0	2	>/=4	2	1	1	no	2	1	no	2	1		#NULL!	#NULL!	#NULL!	no	2	1	yes	1	2	9.1-10.9	3	> 4	3	2	1	no
329	31	2	2	tertiary	3	3	programme officer	2	1	2	1	married	1	1	ho-kokope	2	1	0	0	0	0	2	>/=4	2	1	1	no	2	1	no	2	1		#NULL!	#NULL!	#NULL!	no	2	1	yes	1	2	7.1-9.0	2	> 4	3	2	1	no
411	31	2	2	tertiary	3	3	Midwife	2	1	2	1	married	1	1	Anyione	1	2	1	1	1	1	1	>/=4	2	1	1	no	2	1	no	2	1		#NULL!	#NULL!	#NULL!	no	2	1	yes	1	2	9.1-10.9	3	> 4	3	2	1	no
AAD-1330	24	2	2	SHS	2	2	Caterer	2	1	2	1	Single	0	2	Ho	2	1	1	1	1	1	1	>/=4	2	1	1	NO	2	1	no	2	1		#NULL!	#NULL!	#NULL!	NO	2	1	YES	1	2	9.7	3	3	3	2	1	NO
AAG-9825	32	2	2	SHS	2	2	Cleaner	2	1	2	1	married	1	1	Ho	2	1	1	1	1	1	1	>/=4	2	1	1	NO	2	1	no	2	1		#NULL!	#NULL!	#NULL!	NO	2	1	YES	1	2	8.6	2	5	3	2	1	NO
335	29	2	2	SHS	2	2	Orderly	2	1	2	1	married	1	1	Ho-RTC	2	1	1	1	1	1	1	>/=4	2	1	1	no	2	1	no	2	1		#NULL!	#NULL!	#NULL!	no	2	1	yes	1	2	9.1-10.9	3	> 4	3	2	1	no
367	28	2	2	tertiary	3	3	account clerk	2	1	2	1	married	1	1	sokode-lokoe	2	1	1	1	1	1	1	>/=4	2	1	1	no	2	1	no	2	1		#NULL!	#NULL!	#NULL!	no	2	1	yes	1	2	9.1-10.9	3	> 4	3	2	1	no
4	29	2	2	tertiary	3	3	teaching	2	1	2	1	married	1	1	alaye junction	2	1	1	1	1	1	1	>/=4	2	1	1	no	2	1	no	2	1		#NULL!	#NULL!	#NULL!	no	2	1	yes	1	2	9.1-10.9	3	> 4	3	2	1	no
381	30	2	2	tertiary	3	3	nursing	2	1	2	1	married	1	1	Tsito	2	1	1	1	1	1	1	>/=4	2	1	1	no	2	1	no	2	1		#NULL!	#NULL!	#NULL!	no	2	1	yes	1	2	9.1-10.9	3	3	3	2	1	no
185	32	2	2	tertiary	3	3	nursing	2	1	2	1	married	1	1	Sokode	2	1	1	1	1	1	1	>/=4	2	1	1	no	2	1	no	2	1		#NULL!	#NULL!	#NULL!	no	2	1	yes	1	2	9.1-10.9	3	> 4	3	2	1	no
419	33	2	2	tertiary	3	3	teaching	2	1	2	1	married	1	1	Near Ho Municipal Hospital	2	1	1	1	1	1	1	>/=4	2	1	1	no	2	1	no	2	1		#NULL!	#NULL!	#NULL!	no	2	1	yes	1	2	9.1-10.9	3	3	3	2	1	no
223	32	2	2	tertiary	3	3	teaching	2	1	2	1	married	1	1	Dave junction Ho	2	1	2	1	1	1	1	>/=4	2	1	1	no	2	1	no	2	1		#NULL!	#NULL!	#NULL!	no	2	1	yes	1	2	9.1-10.9	3	> 4	3	2	1	no
185	32	2	2	tertiary	3	3	nursing	2	1	2	1	married	1	1	Sokode	2	1	2	1	1	1	1	>/=4	2	1	1	no	2	1	no	2	1		#NULL!	#NULL!	#NULL!	no	2	1	yes	1	2	9.1-10.9	3	> 4	3	2	1	no
397	32	2	2	tertiary	3	3	civil servant	2	1	2	1	married	1	1	Kabori quarters	2	1	3	1	2	1	1	>/=4	2	1	1	no	2	1	no	2	1		#NULL!	#NULL!	#NULL!	no	2	1	yes	1	2	9.1-10.9	3	3	3	2	1	no
425	33	2	2	tertiary	3	3	teaching	2	1	2	1	married	1	1	sokode-lokoe	2	1	3	1	2	1	1	>/=4	2	1	1	no	2	1	no	2	1		#NULL!	#NULL!	#NULL!	no	2	1	yes	1	2	9.1-10.9	3	3	3	2	1	no
AAH-7416	30	2	2	tertiary	3	3	teaching	2	1	2	1	married	1	1	Ho	2	1	2	1	1	1	1	>/=4	2	1	1	NO	2	1	no	2	1		#NULL!	#NULL!	#NULL!	NO	2	1	YES	1	2	10	3	5	3	2	1	NO
51	32	2	2	tertiary	3	3	nursig	2	1	2	1	married	1	1	anglokodzi	2	1	2	1	1	1	1	>/=4	2	1	1	no	2	1	no	2	1		#NULL!	#NULL!	#NULL!	no	2	1	yes	1	2	9.1 to 10.9	3	> 4	3	2	1	no
165	42	3	1	tertiary	3	3	secretary	2	1	2	1	married	1	1	voradep village	2	1	2	1	1	1	1	>/=4	2	1	1	no	2	1	no	2	1		#NULL!	#NULL!	#NULL!	no	2	1	yes	1	2	9.1-10.9	3	> 4	3	2	1	no
209	39	3	1	tertiary	3	3	secretary	2	1	2	1	married	1	1	sokode-lokoe	2	1	3	1	2	1	1	>/=4	2	1	1	no	2	1	no	2	1		#NULL!	#NULL!	#NULL!	no	2	1	yes	1	2	9.1-10.9	3	3	3	2	1	no
326	26	2	2	Basic	1	1	trading	1	2	2	1	married	1	1	desiadenyo-ho	2	1	1	1	1	1	1	>/=4	2	1	1	no	2	1	no	2	1		#NULL!	#NULL!	#NULL!	no	2	1	yes	1	2	9.1-10.9	3	> 4	3	2	1	no
AAH-6866	22	2	2	SHS	2	2	trading	1	2	2	1	Single	0	2	Kpeve	2	1	1	1	1	1	1	>/=4	2	1	1	NO	2	1	no	2	1		#NULL!	#NULL!	#NULL!	NO	2	1	YES	1	2	10.7	3	5	3	2	1	YES
1	30	2	2	JHS	1	1	trading	1	2	2	1	married	1	1	kpetoe	2	1	1	1	1	1	1	>/=4	2	1	1	no	2	1	no	2	1		#NULL!	#NULL!	#NULL!	no	2	1	yes	1	2	9.1-10.9	3	3	3	2	1	yes
403	27	2	2	SHS	2	2	trading	1	2	2	1	married	1	1	Agortime-ziope	2	1	1	1	1	1	1	>/=4	2	1	1	no	2	1	no	2	1		#NULL!	#NULL!	#NULL!	no	2	1	yes	1	2	9.1-10.9	3	> 4	3	2	1	yes
AAH8508	35	3	1	SHS	2	2	seamstress	1	2	2	1	married	1	1	Ho	2	1	3	1	2	1	1	>/=4	2	1	1	NO	2	1	no	2	1		#NULL!	#NULL!	#NULL!	NO	2	1	YES	1	2	8.5	2	5	3	2	1	YES
AAH-3924	36	3	1	JHS	1	1	farming	1	2	2	1	married	1	1	Ziope	2	1	#NULL!	#NULL!	#NULL!	#NULL!	#NULL!	>/=4	2	1	1	NO	2	1	no	2	1		#NULL!	#NULL!	#NULL!	NO	2	1	YES	1	2	9	3	4	3	2	1	NO
58	29	2	2	tertiary	3	3	seamstress	1	2	2	1	married	1	1	avetokor	1	2	3	1	2	1	1	>/=4	2	1	1	no	2	1	no	2	1		#NULL!	#NULL!	#NULL!	no	2	1	yes	1	2	7.1-9.0	2	3	3	2	1	no
AAH5981	33	2	2	tertiary	3	3	Marketing Officer	1	2	2	1	Single	0	2	Takoradi	2	1	1	1	1	1	1	>/=4	2	1	1	NO	2	1	no	2	1		#NULL!	#NULL!	#NULL!	NO	2	1	YES	1	2	8.8	2	5	3	2	1	NO
324	25	2	2	JHS	1	1	seamstress	1	2	2	1	married	1	1	Sokode-Lokoe	2	1	1	1	1	1	1	>/=4	2	1	1	no	2	1	no	2	1		#NULL!	#NULL!	#NULL!	no	2	1	yes	1	2	9.1-10.9	3	> 4	3	2	1	no
405	25	2	2	JHS	1	1	trading	1	2	2	1	cohabitating	1	1	Taviefe Avenya	2	1	3	1	2	1	1	>/=4	2	1	1	no	2	1	no	2	1		#NULL!	#NULL!	#NULL!	no	2	1	yes	1	2	9.1-10.9	3	> 4	3	2	1	no
222	37	3	1	JHS	1	1	seamstress	1	2	2	1	married	1	1	Dave Ho	2	1	3	1	2	1	1	>/=4	2	1	1	no	2	1	no	2	1		#NULL!	#NULL!	#NULL!	no	2	1	yes	1	2	9.1-10.9	3	> 4	3	2	1	no
262	20	2	2	SHS	2	2	Seamtress	1	2	2	1	Single	0	2	Ziope Agortime	2	1	0	0	0	0	2	>/=4	2	1	1	no	2	1	no	2	1		#NULL!	#NULL!	#NULL!	no	2	1	yes	1	2	7.1-9.0	2	3	3	2	1	yes
90	23	2	2	JHS	1	1	interior decorator	1	2	2	1	cohabitating	1	1	Adaklu-helekpe	2	1	0	0	0	0	2	>/=4	2	1	1	no	2	1	no	2	1		#NULL!	#NULL!	#NULL!	no	2	1	yes	1	2	9.1-10.9	3	> 4	3	2	1	yes
413	23	2	2	tertiary	3	3	trader	1	2	2	1	married	1	1	Godokpe	2	1	0	0	0	0	2	>/=4	2	1	1	no	2	1	no	2	1		#NULL!	#NULL!	#NULL!	no	2	1	yes	1	2	9.1-10.9	3	3	3	2	1	yes
396	33	2	2	Basic	1	1	trading	1	2	2	1	married	1	1	ahiatsikofe-akatsi	1	2	2	1	1	1	1	>/=4	2	1	1	no	2	1	no	2	1		#NULL!	#NULL!	#NULL!	no	2	1	yes	1	2	7.1-9.0	2	> 4	3	2	1	yes
31	30	2	2	Basic	1	1	bar attedant	1	2	2	1	cohabitating	1	1	Akpokope	1	2	1	1	1	1	1	>/=4	2	1	1	no	2	1	no	2	1		#NULL!	#NULL!	#NULL!	no	2	1	yes	1	2	7.1-9.0	2	3	3	2	1	yes
231	37	3	1	JHS	1	1	trading	1	2	2	1	Single	0	2	kpetoe	2	1	1	1	1	1	1	>/=4	2	1	1	no	2	1	no	2	1		#NULL!	#NULL!	#NULL!	no	2	1	yes	1	2	9.1-10.9	3	> 4	3	2	1	yes
293	33	2	2	SHS	2	2	trading	1	2	2	1	married	1	1	jasikan	2	1	2	1	1	1	1	>/=4	2	1	1	no	2	1	no	2	1		#NULL!	#NULL!	#NULL!	no	2	1	yes	1	2	9.1-10.9	3	3	3	2	1	yes
20	39	3	1	Basic	1	1	trading	1	2	2	1	married	1	1	Batik Ho	2	1	3	1	2	1	1	>/=4	2	1	1	no	2	1	no	2	1		#NULL!	#NULL!	#NULL!		#NULL!	#NULL!	yes	1	2	9.1-10.9	3	> 4	3	2	1	no
	21	2	2	JHS	1	1	seamstress	1	2	2	1	Single	0	2	Ho	2	1	0	0	0	0	2	>/=4	2	1	1	NO	2	1	no	2	1		#NULL!	#NULL!	#NULL!	NO	2	1	YES	1	2	10.8	3	3	3	2	1	no
420	27	2	2	SHS	2	2	trading	1	2	2	1	married	1	1	Tawyise	1	2	2	1	1	1	1	>/=4	2	1	1	no	2	1	no	2	1		#NULL!	#NULL!	#NULL!	no	2	1	yes	1	2	7.1-9.0	2	> 4	3	2	1	no
6	42	3	1	tertiary	3	3	trading	1	2	2	1	married	1	1	talka shs	1	2	2	1	1	1	1	>/=4	2	1	1	no	2	1	no	2	1		#NULL!	#NULL!	#NULL!	no	2	1	yes	1	2	7.1-9.0	2	3	3	2	1	no
173	33	2	2	Basic	1	1	seamstress	1	2	2	1	married	1	1	ahoe	2	1	1	1	1	1	1	>/=4	2	1	1	no	2	1	no	2	1		#NULL!	#NULL!	#NULL!	no	2	1	yes	1	2	9.1-10.9	3	> 4	3	2	1	no
289	26	2	2	JHS	1	1	Hair dressing	1	2	2	1	married	1	1	Kpetoe	2	1	1	1	1	1	1	>/=4	2	1	1	no	2	1	no	2	1		#NULL!	#NULL!	#NULL!	no	2	1	yes	1	2	7.1-9.0	2	3	3	2	1	no
136	36	3	1	JHS	1	1	baking	1	2	2	1	married	1	1	Ho NDC park	2	1	2	1	1	1	1	>/=4	2	1	1	no	2	1	no	2	1		#NULL!	#NULL!	#NULL!	no	2	1	yes	1	2	9.1-10.9	3	3	3	2	1	no
240	40	3	1	JHS	1	1	food vendor	1	2	2	1	married	1	1	Dave Ho	2	1	2	1	1	1	1	>/=4	2	1	1	no	2	1	no	2	1		#NULL!	#NULL!	#NULL!	no	2	1	yes	1	2	7.1-9.0	2	> 4	3	2	1	no
194	37	3	1	Basic	1	1	hair dressing	1	2	2	1	married	1	1	kable-kpodzi-Ho	2	1	1	1	1	1	1	>/=4	2	1	1	no	2	1	no	2	1		#NULL!	#NULL!	#NULL!	no	2	1	yes	1	2	9.1 to 10.9	3	3	3	2	1	no
152	37	3	1	Basic	1	1	trading	1	2	2	1	married	1	1	ho-fiave	2	1	3	1	2	1	1	>/=4	2	1	1	no	2	1	no	2	1		#NULL!	#NULL!	#NULL!	no	2	1	yes	1	2	9.1-10.9	3	> 4	3	2	1	no
351	41	3	1	JHS	1	1	trading	1	2	2	1	married	1	1	Nungua	2	1	1	1	1	1	1	>/=4	2	1	1	no	2	1	no	2	1		#NULL!	#NULL!	#NULL!	no	2	1	yes	1	2	9.1-10.9	3	> 4	3	2	1	no
240	40	3	1	JHS	1	1	food vendor	1	2	2	1	married	1	1	Ho	2	1	2	1	1	1	1	>/=4	2	1	1	no	2	1	no	2	1		#NULL!	#NULL!	#NULL!	no	2	1	yes	1	2	7.1-9.0	2	> 4	3	2	1	no
91	36	3	1	JHS	1	1	trading	1	2	2	1	married	1	1	Barrack new town Ho	2	1	3	1	2	1	1	>/=4	2	1	1	no	2	1	no	2	1		#NULL!	#NULL!	#NULL!	no	2	1	yes	1	2	9.1-10.9	3	3	3	2	1	no
64	35	3	1	JHS	1	1	hair dressing	1	2	2	1	married	1	1	ho-hofedo	2	1	4	2	2	1	1	>/=4	2	1	1	no	2	1	no	2	1		#NULL!	#NULL!	#NULL!	no	2	1	yes	1	2	9.1-10.9	3	> 4	3	2	1	no
180	30	2	2	SHS	2	2	seamstress	1	2	2	1	married	1	1	baracks newtown	2	1	2	1	1	1	1	>/=4	2	1	1	no	2	1	no	2	1		#NULL!	#NULL!	#NULL!	no	2	1	yes	1	2	9.1-10.9	3	> 4	3	2	1	no
17	27	2	2	JHS	1	1	seamstress	1	2	2	1	married	1	1	kpetoe	2	1	0	0	0	0	2	>/=4	2	1	1	no	2	1	no	2	1		#NULL!	#NULL!	#NULL!	no	2	1	yes	1	2	7.1-9.0	2	> 4	3	2	1	yes
342	24	2	2	SHS	2	2	trading	1	2	2	1	married	1	1	ziope	2	1	0	0	0	0	2	>/=4	2	1	1	no	2	1	no	2	1		#NULL!	#NULL!	#NULL!	no	2	1	yes	1	2	9.1-10.9	3	> 4	3	2	1	yes
148	29	2	2	Basic	1	1	seamstress	1	2	2	1	Single	0	2	kpetoe	2	1	1	1	1	1	1	>/=4	2	1	1	no	2	1	no	2	1		#NULL!	#NULL!	#NULL!	no	2	1	yes	1	2	9.1-10.9	3	> 4	3	2	1	yes
446	29	2	2	JHS	1	1	trading	1	2	2	1	married	1	1	kpetoe	2	1	2	1	1	1	1	>/=4	2	1	1	no	2	1	no	2	1		#NULL!	#NULL!	#NULL!	no	2	1	yes	1	2	7.1-9.0	2	> 4	3	2	1	yes
321	29	2	2	JHS	1	1	trading	1	2	2	1	cohabitating	1	1	Dave Ho	2	1	3	1	2	1	1	>/=4	2	1	1	no	2	1	no	2	1		#NULL!	#NULL!	#NULL!	no	2	1	yes	1	2	7.1-9.0	2	> 4	3	2	1	yes
163	40	3	1	JHS	1	1	farming	1	2	2	1	married	1	1	ziope-kpetoe	2	1	4	2	2	1	1	>/=4	2	1	1	no	2	1	no	2	1		#NULL!	#NULL!	#NULL!	no	2	1	yes	1	2	7.1-9.0	2	3	3	2	1	yes
68	26	2	2	SHS	2	2	farming	1	2	2	1	cohabiting	1	1	kpetoe-azamatkofe	2	1	2	1	1	1	1	>/=4	2	1	1	no	2	1	no	2	1		#NULL!	#NULL!	#NULL!	no	2	1	yes	1	2	7.1-9.0	2	3	3	2	1	yes
256	27	2	2	JHS	1	1	trading	1	2	2	1	married	1	1	Dome - Taviefe	2	1	1	1	1	1	1	>/=4	2	1	1	no	2	1	no	2	1		#NULL!	#NULL!	#NULL!	yes	1	2	yes	1	2	7.1-9.0	2	3	3	2	1	no
AAH6423	38	3	1	none	0	4	trading	1	2	2	1	Single	0	2	Tsitso	2	1	#NULL!	#NULL!	#NULL!	#NULL!	#NULL!	>/=4	2	1	1	NO	2	1	no	2	1		#NULL!	#NULL!	#NULL!	NO	2	1	YES	1	2	10.8	3	4	3	2	1	NO
AAF8658	18	1	3	none	0	4	hair dressing	1	2	2	1	Single	0	2	Ho	2	1	0	0	0	0	2	>/=4	2	1	1	NO	2	1	no	2	1		#NULL!	#NULL!	#NULL!	NO	2	1	YES	1	2	9.3	3	4	3	2	1	NO
331	21	2	2	Basic	1	1	seamstress	1	2	2	1	single	0	2	Akpenamawu Ho	2	1	0	0	0	0	2	>/=4	2	1	1	no	2	1	no	2	1		#NULL!	#NULL!	#NULL!	no	2	1	yes	1	2	9.1-10.9	3	> 4	3	2	1	no
241	24	2	2	JHS	1	1	seamstress	1	2	2	1	single	0	2	Deme Ho	2	1	0	0	0	0	2	>/=4	2	1	1	no	2	1	no	2	1		#NULL!	#NULL!	#NULL!	no	2	1	yes	1	2	7.1-9.0	2	> 4	3	2	1	no
AAG-1320	24	2	2	SHS	2	2	trading	1	2	2	1	Single	0	2	Ho	2	1	0	0	0	0	2	>/=4	2	1	1	NO	2	1	no	2	1		#NULL!	#NULL!	#NULL!	NO	2	1	YES	1	2	10.2	3	4	3	2	1	NO
245	20	2	2	SHS	2	2	seamstress	1	2	2	1	cohabitating	1	1	lokoe	2	1	0	0	0	0	2	>/=4	2	1	1	no	2	1	no	2	1		#NULL!	#NULL!	#NULL!	no	2	1	yes	1	2	7.1-9.0	2	> 4	3	2	1	no
97	28	2	2	SHS	2	2	trading	1	2	2	1	married	1	1	Batume-Ziope	2	1	0	0	0	0	2	>/=4	2	1	1	no	2	1	no	2	1		#NULL!	#NULL!	#NULL!	no	2	1	yes	1	2	9.1-10.9	3	> 4	3	2	1	no
322	32	2	2	SHS	2	2	hair dressing	1	2	2	1	married	1	1	ho-hliha	2	1	0	0	0	0	2	>/=4	2	1	1	no	2	1	no	2	1		#NULL!	#NULL!	#NULL!	no	2	1	yes	1	2	9.1-10.9	3	> 4	3	2	1	no
AAF-5250	33	2	2	SHS	2	2	trading	1	2	2	1	married	1	1	Ho	2	1	0	0	0	0	2	>/=4	2	1	1	NO	2	1	no	2	1		#NULL!	#NULL!	#NULL!	NO	2	1	YES	1	2	9.7	3	9	3	2	1	NO
84	31	2	2	tertiary	3	3	marketing officer	1	2	2	1	married	1	1	ho-trafalgar	2	1	0	0	0	0	2	>/=4	2	1	1	no	2	1	no	2	1		#NULL!	#NULL!	#NULL!	no	2	1	yes	1	2	9.1-10.9	3	> 4	3	2	1	no
238	32	2	2	tertiary	3	3	fashion designer	1	2	2	1	married	1	1	Dave Ho	2	1	0	0	0	0	2	>/=4	2	1	1	no	2	1	no	2	1		#NULL!	#NULL!	#NULL!	no	2	1	yes	1	2	7.1-9.0	2	> 4	3	2	1	no
196	37	3	1	Basic	1	1	hair dressing	1	2	2	1	married	1	1	Kpeve- Newton	1	2	4	2	2	1	1	>/=4	2	1	1	no	2	1	no	2	1		#NULL!	#NULL!	#NULL!	no	2	1	yes	1	2	9.1-10.9	3	3	3	2	1	no
AAH-6935	35	3	1	none	0	4	trading	1	2	2	1	Single	0	2	Kpetoe	2	1	3	1	2	1	1	>/=4	2	1	1	NO	2	1	no	2	1		#NULL!	#NULL!	#NULL!	NO	2	1	YES	1	2	10.8	3	4	3	2	1	NO
167	23	2	2	JHS	1	1	trading	1	2	2	1	Single	0	2	barracks-ho	2	1	1	1	1	1	1	>/=4	2	1	1	no	2	1	no	2	1		#NULL!	#NULL!	#NULL!	no	2	1	yes	1	2	9.1-10.9	3	3	3	2	1	no
AAH1924	27	2	2	SHS	2	2	trading	1	2	2	1	Single	0	2	Ho	2	1	2	1	1	1	1	>/=4	2	1	1	NO	2	1	no	2	1		#NULL!	#NULL!	#NULL!	NO	2	1	YES	1	2	9.8	3	5	3	2	1	NO
139	34	2	2	none	0	4	trading	1	2	2	1	married	1	1	fiave-Ho	2	1	3	1	2	1	1	>/=4	2	1	1	no	2	1	no	2	1		#NULL!	#NULL!	#NULL!	no	2	1	yes	1	2	9.1-10.9	3	3	3	2	1	no
359	19	1	3	JHS	1	1	trading	1	2	2	1	cohabitating	1	1	Kpenoe - Ho	2	1	1	1	1	1	1	>/=4	2	1	1	no	2	1	no	2	1		#NULL!	#NULL!	#NULL!	no	2	1	yes	1	2	9.1-10.9	3	3	3	2	1	no
AAG-6710	18	1	3	JHS	1	1	trading	1	2	2	1	married	1	1	Ziope	2	1	2	1	1	1	1	>/=4	2	1	1	NO	2	1	no	2	1		#NULL!	#NULL!	#NULL!	NO	2	1	YES	1	2	9.4	3	3	3	2	1	NO
9	28	2	2	JHS	1	1	trading	1	2	2	1	married	1	1	sokode-lokoe	2	1	1	1	1	1	1	>/=4	2	1	1	no	2	1	no	2	1		#NULL!	#NULL!	#NULL!	no	2	1	yes	1	2	7.1-9.0	2	3	3	2	1	no
100	31	2	2	JHS	1	1	seamstress	1	2	2	1	married	1	1	Accra- east legon	2	1	2	1	1	1	1	>/=4	2	1	1	no	2	1	no	2	1		#NULL!	#NULL!	#NULL!	no	2	1	yes	1	2	9.1-10.9	3	> 4	3	2	1	no
320	27	2	2	Basic	1	1	trading	1	2	2	1	married	1	1	sonrise-ho	2	1	2	1	1	1	1	>/=4	2	1	1	no	2	1	no	2	1		#NULL!	#NULL!	#NULL!	no	2	1	yes	1	2	9.1-10.9	3	> 4	3	2	1	no
177	32	2	2	JHS	1	1	seamstress	1	2	2	1	married	1	1	Ehi-Weta	2	1	1	1	1	1	1	>/=4	2	1	1	no	2	1	no	2	1		#NULL!	#NULL!	#NULL!	no	2	1	yes	1	2	7.1-9.0	2	3	3	2	1	no
129	30	2	2	JHS	1	1	hair dressing	1	2	2	1	married	1	1	abutia	2	1	1	1	1	1	1	>/=4	2	1	1	no	2	1	no	2	1		#NULL!	#NULL!	#NULL!	no	2	1	yes	1	2	7.1-9.0	2	> 4	3	2	1	no
415	30	2	2	JHS	1	1	trading	1	2	2	1	married	1	1	asikuma	2	1	1	1	1	1	1	>/=4	2	1	1	no	2	1	no	2	1		#NULL!	#NULL!	#NULL!	no	2	1	yes	1	2	7.1 to 9.0	2	> 4	3	2	1	no
356	30	2	2	JHS	1	1	seamstress	1	2	2	1	cohabitating	1	1	ho-ahoe	2	1	1	1	1	1	1	>/=4	2	1	1	no	2	1	no	2	1		#NULL!	#NULL!	#NULL!	no	2	1	yes	1	2	9.1-10.9	3	> 4	3	2	1	no
143	25	2	2	JHS	1	1	trading	1	2	2	1	married	1	1	barracks-newtown	2	1	2	1	1	1	1	>/=4	2	1	1	no	2	1	no	2	1		#NULL!	#NULL!	#NULL!	no	2	1	yes	1	2	9.1-10.9	3	3	3	2	1	no
400	29	2	2	JHS	1	1	seamstress	1	2	2	1	married	1	1	Avatime Dzogefeme	2	1	2	1	1	1	1	>/=4	2	1	1	no	2	1	no	2	1		#NULL!	#NULL!	#NULL!	no	2	1	yes	1	2	9.1-10.9	3	> 4	3	2	1	no
341	31	2	2	JHS	1	1	trading	1	2	2	1	married	1	1	voradep village	2	1	2	1	1	1	1	>/=4	2	1	1	no	2	1	no	2	1		#NULL!	#NULL!	#NULL!	no	2	1	yes	1	2	9.1-10.9	3	> 4	3	2	1	no
14	33	2	2	JHS	1	1	seamstress	1	2	2	1	cohabitating	1	1	ho-c.k.road	2	1	2	1	1	1	1	>/=4	2	1	1	no	2	1	no	2	1		#NULL!	#NULL!	#NULL!	no	2	1	yes	1	2	7.1-9.0	2	3	3	2	1	no
388	28	2	2	JHS	1	1	seamstress	1	2	2	1	married	1	1	tsitso	2	1	3	1	2	1	1	>/=4	2	1	1	no	2	1	no	2	1		#NULL!	#NULL!	#NULL!	no	2	1	yes	1	2	7.1-9.0	2	> 4	3	2	1	no
387	33	2	2	JHS	1	1	seamstress	1	2	2	1	married	1	1	Tsikpota HO	2	1	3	1	2	1	1	>/=4	2	1	1	no	2	1	no	2	1		#NULL!	#NULL!	#NULL!	no	2	1	yes	1	2	7.1-9.0	2	> 4	3	2	1	no
103	22	2	2	JHS	1	1	farming	1	2	2	1	married	1	1	Adaklu Waya	2	1	1	1	1	1	1	>/=4	2	1	1	no	2	1	no	2	1		#NULL!	#NULL!	#NULL!	no	2	1	yes	1	2	9.1-10.9	3	3	3	2	1	no
305	26	2	2	Basic	1	1	trading	1	2	2	1	cohabitating	1	1	Ziope	2	1	3	1	2	1	1	>/=4	2	1	1	no	2	1	no	2	1		#NULL!	#NULL!	#NULL!	no	2	1	yes	1	2	9.1-10.9	3	3	3	2	1	no
AAA-7193	31	2	2	JHS	1	1	trading	1	2	2	1	married	1	1	Ho	2	1	3	1	2	1	1	>/=4	2	1	1	NO	2	1	no	2	1		#NULL!	#NULL!	#NULL!	NO	2	1	YES	1	2	10.1	3	5	3	2	1	NO
354	33	2	2	Basic	1	1	trading	1	2	2	1	married	1	1	Tsito Kwantia	2	1	4	2	2	1	1	>/=4	2	1	1	no	2	1	no	2	1		#NULL!	#NULL!	#NULL!	no	2	1	yes	1	2	7.1-9.0	2	> 4	3	2	1	no
203	37	3	1	Basic	1	1	trading	1	2	2	1	married	1	1	Pleasure Garden Ho	2	1	2	1	1	1	1	>/=4	2	1	1	no	2	1	no	2	1		#NULL!	#NULL!	#NULL!	no	2	1	yes	1	2	9.1-10.9	3	> 4	3	2	1	no
382	40	3	1	Basic	1	1	trading	1	2	2	1	married	1	1	C.K road,Ho	2	1	2	1	1	1	1	>/=4	2	1	1	no	2	1	no	2	1		#NULL!	#NULL!	#NULL!	no	2	1	yes	1	2	7.1-9.0	2	> 4	3	2	1	no
338	35	3	1	JHS	1	1	trading	1	2	2	1	married	1	1	ho-deme	2	1	1	1	1	1	1	>/=4	2	1	1	no	2	1	no	2	1		#NULL!	#NULL!	#NULL!	no	2	1	yes	1	2	9.1-10.9	3	> 4	3	2	1	no
99	36	3	1	JHS	1	1	trading	1	2	2	1	married	1	1	asamankessie	2	1	2	1	1	1	1	>/=4	2	1	1	no	2	1	no	2	1		#NULL!	#NULL!	#NULL!	no	2	1	yes	1	2	9.1-10.9	3	> 4	3	2	1	no
54	25	2	2	SHS	2	2	trading	1	2	2	1	cohabitating	1	1	Ho-PWD	2	1	1	1	1	1	1	>/=4	2	1	1	no	2	1	no	2	1		#NULL!	#NULL!	#NULL!	no	2	1	yes	1	2	7.1-9.0	2	> 4	3	2	1	no
353	29	2	2	SHS	2	2	baking	1	2	2	1	married	1	1	Kpeve	2	1	1	1	1	1	1	>/=4	2	1	1	no	2	1	no	2	1		#NULL!	#NULL!	#NULL!	no	2	1	yes	1	2	9.1-10.9	3	> 4	3	2	1	no
AAC-4963	29	2	2	SHS	2	2	seamstress	1	2	2	1	married	1	1	Ho	2	1	1	1	1	1	1	>/=4	2	1	1	NO	2	1	no	2	1		#NULL!	#NULL!	#NULL!	NO	2	1	YES	1	2	7.5	2	3	3	2	1	NO
271	38	3	1	SHS	2	2	seamstress	1	2	2	1	married	1	1	Godokpe	2	1	1	1	1	1	1	>/=4	2	1	1	no	2	1	no	2	1		#NULL!	#NULL!	#NULL!	no	2	1	yes	1	2	7.1-9.0	2	> 4	3	2	1	no
140	35	3	1	SHS	2	2	seamstress	1	2	2	1	married	1	1	ho-c.k.road	2	1	1	1	1	1	1	>/=4	2	1	1	no	2	1	no	2	1		#NULL!	#NULL!	#NULL!	no	2	1	yes	1	2	9.1-10.9	3	3	3	2	1	no
393	35	3	1	SHS	2	2	trading	1	2	2	1	married	1	1	Akpenamawu	2	1	4	2	2	1	1	>/=4	2	1	1	no	2	1	no	2	1		#NULL!	#NULL!	#NULL!	no	2	1	yes	1	2	7.1-9.0	2	> 4	3	2	1	no
201	34	2	2	tertiary	3	3	trading	1	2	2	1	married	1	1	OLA TOP	2	1	3	1	2	1	1	>/=4	2	1	1	no	2	1	no	2	1		#NULL!	#NULL!	#NULL!	no	2	1	yes	1	2	9.1-10.9	3	> 4	3	2	1	no
AAF-2731	31	2	2	tertiary	3	3	trading	1	2	2	1	married	1	1	Ho	2	1	1	1	1	1	1	>/=4	2	1	1	NO	2	1	no	2	1		#NULL!	#NULL!	#NULL!	NO	2	1	YES	1	2	10.8	3	4	3	2	1	NO
AAA0592	43	3	1	JHS	1	1	Cook	2	1	2	1	married	1	1	Ho	2	1	2	1	1	1	1	>/=4	2	1	1	NO	2	1	no	2	1		#NULL!	#NULL!	#NULL!	NO	2	1	YES	1	2	9.2	3	5	3	2	1	NO
AAH9961	31	2	2	tertiary	3	3	nursing	2	1	2	1	married	1	1	Ho	2	1	0	0	0	0	2	>/=4	2	1	1	NO	2	1	no	2	1		#NULL!	#NULL!	#NULL!	NO	2	1	YES	1	2	10.2	3	3	3	2	1	NO
AAH-6749	28	2	2	tertiary	3	3	nursing	2	1	2	1	Single	0	2	Ho	2	1	1	1	1	1	1	>/=4	2	1	1	NO	2	1	no	2	1		#NULL!	#NULL!	#NULL!	NO	2	1	YES	1	2	10.5	3	5	3	2	1	NO
AAE0352	37	3	1	tertiary	3	3	teaching	2	1	2	1	married	1	1	Ho	2	1	2	1	1	1	1	>/=4	2	1	1	NO	2	1	no	2	1		#NULL!	#NULL!	#NULL!	NO	2	1	YES	1	2	9.5	3	5	3	2	1	NO
AAD8188	25	2	2	SHS	2	2	seamstress	1	2	2	1	married	1	1	Sokode Gborgame	2	1	0	0	0	0	2	>/=4	2	1	1	NO	2	1	no	2	1		#NULL!	#NULL!	#NULL!	NO	2	1	YES	1	2	10.2	3	5	3	2	1	NO
AAE7305	25	2	2	tertiary	3	3	student	0	3	1	2	Single	0	2	Adaklu	2	1	0	0	0	0	2	>/=4	2	1	1	NO	2	1	no	2	1		#NULL!	#NULL!	#NULL!	NO	2	1	YES	1	2	9.6	3	4	3	2	1	NO
AAF5506	30	2	2	tertiary	3	3	teaching	2	1	2	1	Single	0	2	Kpetoe	2	1	0	0	0	0	2	>/=4	2	1	1	NO	2	1	no	2	1		#NULL!	#NULL!	#NULL!	NO	2	1	YES	1	2	10.9	3	5	3	2	1	NO
AAD5123	32	2	2	tertiary	3	3	nursing	2	1	2	1	married	1	1	Ho	2	1	1	1	1	1	1	>/=4	2	1	1	NO	2	1	no	2	1		#NULL!	#NULL!	#NULL!	NO	2	1	YES	1	2	10.8	3	5	3	2	1	NO
AAB-3716	22	2	2	none	0	4	seamstress	1	2	2	1	Single	0	2	Ho	2	1	0	0	0	0	2	>/=4	2	1	1	NO	2	1	no	2	1		#NULL!	#NULL!	#NULL!	NO	2	1	YES	1	2	9.1	3	4	3	2	1	NO
AAF8652	26	2	2	tertiary	3	3	Marketer	1	2	2	1	married	1	1	Klefe	2	1	0	0	0	0	2	>/=4	2	1	1	NO	2	1	no	2	1		#NULL!	#NULL!	#NULL!	NO	2	1	YES	1	2	10.1	3	5	3	2	1	NO
AAE7929	33	2	2	none	0	4	none	0	3	1	2	Single	0	2	Ho	2	1	2	1	1	1	1	>/=4	2	1	1	NO	2	1	no	2	1		#NULL!	#NULL!	#NULL!	NO	2	1	YES	1	2	8.2	2	3	3	2	1	NO
AAF5228	31	2	2	Tertiary	3	3	BUSINESS	1	2	2	1	married	1	1	Ho	2	1	2	1	1	1	1	>/=4	2	1	1	NO	2	1	no	2	1		#NULL!	#NULL!	#NULL!	NO	2	1	YES	1	2	9.3	3	5	3	2	1	NO
AAE-7524	36	3	1	tertiary	3	3	teaching	2	1	2	1	married	1	1	Kpetoe	2	1	1	1	1	1	1	>/=4	2	1	1	NO	2	1	no	2	1		#NULL!	#NULL!	#NULL!	NO	2	1	YES	1	2	9.9	3	3	3	2	1	NO
AAI3805	24	2	2	JHS	1	1	hair dressing	1	2	2	1	Single	0	2	Awudome	2	1	1	1	1	1	1	>/=4	2	1	1	NO	2	1	no	2	1		#NULL!	#NULL!	#NULL!	NO	2	1	YES	1	2	8.4	2	5	3	2	1	NO
AA8886	20	2	2	SHS	2	2	unemployed	0	3	1	2	Single	0	2	Adidome	2	1	0	0	0	0	2	>/=4	2	1	1	NO	2	1	no	2	1		#NULL!	#NULL!	#NULL!	NO	2	1	YES	1	2	9.6	3	4	3	2	1	NO
AAD6095	29	2	2	none	0	4	Housewife	0	3	1	2	married	1	1	Ho	2	1	2	1	1	1	1	>/=4	2	1	1	NO	2	1	no	2	1		#NULL!	#NULL!	#NULL!	NO	2	1	YES	1	2	9.7	3	3	3	2	1	NO
AAE0879	33	2	2	tertiary	3	3	teaching	2	1	2	1	married	1	1	Ho	2	1	2	1	1	1	1	>/=4	2	1	1	NO	2	1	no	2	1		#NULL!	#NULL!	#NULL!	NO	2	1	YES	1	2	9.2	3	5	3	2	1	NO
AAF-8482	31	2	2	JHS	1	1	seamstress	1	2	2	1	Single	0	2	Ho	2	1	1	1	1	1	1	>/=4	2	1	1	NO	2	1	no	2	1		#NULL!	#NULL!	#NULL!	NO	2	1	YES	1	2	8.7	2	5	3	2	1	NO
AAA2959	24	2	2	SHS	2	2	trading	1	2	2	1	Single	0	2	Kpetoe	2	1	0	0	0	0	2	>/=4	2	1	1	NO	2	1	no	2	1		#NULL!	#NULL!	#NULL!	NO	2	1	YES	1	2	9.5	3	3	3	2	1	NO
AAI0439	22	2	2	SHS	2	2	unemployed	0	3	1	2	Single	0	2	Kpeve	2	1	0	0	0	0	2	>/=4	2	1	1	NO	2	1	no	2	1		#NULL!	#NULL!	#NULL!	NO	2	1	YES	1	2	10.4	3	3	3	2	1	YES
AA10439	22	2	2	SHS	2	2	unemployed	0	3	1	2	Single	0	2	Kpeve	2	1	0	0	0	0	2	>/=4	2	1	1	NO	2	1	no	2	1		#NULL!	#NULL!	#NULL!	NO	2	1	YES	1	2	10.4	3	3	3	2	1	NO
AAF8974	15	1	3	none	0	4	unemployed	0	3	1	2	married	1	1	Ho	2	1	0	0	0	0	2	>/=4	2	1	1	NO	2	1	no	2	1		#NULL!	#NULL!	#NULL!	NO	2	1	YES	1	2	8.9	2	4	3	2	1	NO
AAG0074	27	2	2	tertiary	3	3	student	0	3	1	2	married	1	1	Dawe	1	2	0	0	0	0	2	>/=4	2	1	1	NO	2	1	no	2	1		#NULL!	#NULL!	#NULL!	NO	2	1	YES	1	2	10.9	3	5	3	2	1	NO
AAB1471	34	2	2	tertiary	3	3	nursing	2	1	2	1	married	1	1	Ho	2	1	1	1	1	1	1	>/=4	2	1	1	NO	2	1	no	2	1		#NULL!	#NULL!	#NULL!	NO	2	1	YES	1	2	9.5	3	4	3	2	1	NO
AAF9903	36	3	1	tertiary	3	3	nursing	2	1	2	1	married	1	1	Ho	2	1	1	1	1	1	1	>/=4	2	1	1	NO	2	1	no	2	1		#NULL!	#NULL!	#NULL!	NO	2	1	YES	1	2	10.9	3	4	3	2	1	NO
AAI2312	25	2	2	Basic	1	1	seamstress	1	2	2	1	married	1	1	Ho	2	1	1	1	1	1	1	>/=4	2	1	1	NO	2	1	no	2	1		#NULL!	#NULL!	#NULL!	NO	2	1	YES	1	2	8.7	2	4	3	2	1	YES
AAD7537	30	2	2	tertiary	3	3	Lab Technician	1	2	2	1	Single	0	2	Ho	2	1	1	1	1	1	1	>/=4	2	1	1	NO	2	1	no	2	1		#NULL!	#NULL!	#NULL!	NO	2	1	YES	1	2	8.7	2	5	3	2	1	NO
AAH7911	25	2	2	JHS	1	1	trading	1	2	2	1	Single	0	2	Ho	2	1	1	1	1	1	1	2	1	0	2	NO	2	1	no	2	1		#NULL!	#NULL!	#NULL!	NO	2	1	YES	1	2	10.4	3	4	3	2	1	NO
122	29	2	2	tertiary	3	3	news reporter	1	2	2	1	married	1	1	sokode gbogame	2	1	0	0	0	0	2	3	1	0	2	no	2	1	no	2	1		#NULL!	#NULL!	#NULL!	no	2	1	yes	1	2	7.1-9.0	2	> 4	3	2	1	yes
258	23	2	2	SHS	2	2	trading	1	2	2	1	married	1	1	kpetoe	2	1	1	1	1	1	1	3	1	0	2	no	2	1	no	2	1		#NULL!	#NULL!	#NULL!	no	2	1	yes	1	2	7 or less	1	3	3	2	1	yes
AAH-7359	20	2	2	JHS	1	1	unemployed	0	3	1	2	Single	0	2	Ho	2	1	1	1	1	1	1	3	1	0	2	NO	2	1	no	2	1		#NULL!	#NULL!	#NULL!	NO	2	1	YES	1	2	10.4	3	3	3	2	1	YES
AAH2184	25	2	2	SHS	2	2	seamstress	1	2	2	1	married	1	1	Dzolokpuita	2	1	4	2	2	1	1	3	1	0	2	NO	2	1	no	2	1		#NULL!	#NULL!	#NULL!	NO	2	1	YES	1	2	7.7	2	3	3	2	1	NO
61	32	2	2	tertiary	3	3	Midwife	2	1	2	1	married	1	1	Kpedze	2	1	1	1	1	1	1	>/=4	2	1	1		#NULL!	#NULL!	yes	1	2	gestational hypertension	4	5	4	no	2	1	no	2	1		#NULL!	> 4	3	2	1	no
75	39	3	1	JHS	1	1	seamstress	1	2	2	1	married	1	1	Kpedze	2	1	#NULL!	#NULL!	#NULL!	#NULL!	#NULL!	>/=4	2	1	1		#NULL!	#NULL!	yes	1	2	chronic hypertension with superimposed pre-eclampsia	2	3	2	no	2	1	no	2	1		#NULL!	> 4	3	2	1	yes
66	28	2	2	none	0	4	trading	1	2	2	1	cohabitating	1	1	Kpetoe	2	1	2	1	1	1	1	>/=4	2	1	1		#NULL!	#NULL!	yes	1	2	gestational hypertention	4	5	4	no	2	1	no	2	1		#NULL!	> 4	3	2	1	yes
385	27	2	2	tertiary	3	3	seamstress	1	2	2	1	married	1	1	Ho- Godokpui	2	1	2	1	1	1	1	>/=4	2	1	1	yes	1	2	yes	1	2	chronic hypertension with superimposed pre-eclampsia	2	3	2	no	2	1	no	2	1		#NULL!	> 4	3	2	1	no
248	27	2	2	SHS	2	2	teaching	2	1	2	1	married	1	1	Kasseh	1	2	1	1	1	1	1	>/=4	2	1	1	no	2	1	yes	1	2	chronic hypertension with superimposed pre-eclampsia	2	3	2	no	2	1	no	2	1		#NULL!	3	3	2	1	yes
125	33	2	2	tertiary	3	3	nurse	2	1	2	1	married	1	1	Ave Dakpa	2	1	0	0	0	0	2	>/=4	2	1	1	no	2	1	yes	1	2	gestational hypertension	4	5	4	no	2	1	no	2	1		#NULL!	> 4	3	2	1	no
427	37	3	1	tertiary	3	3	teaching	2	1	2	1	married	1	1	Dededo	1	2	1	1	1	1	1	>/=4	2	1	1	no	2	1	yes	1	2	gestational hypertention	4	5	4	no	2	1	no	2	1		#NULL!	> 4	3	2	1	no
7	33	2	2	tertiary	3	3	teaching	2	1	2	1	married	1	1	Takla Tokor	2	1	2	1	1	1	1	>/=4	2	1	1	no	2	1	yes	1	2	gestational hypertension	4	5	4	no	2	1	no	2	1		#NULL!	3	3	2	1	no
56	30	2	2	JHS	1	1	seamstress	1	2	2	1	married	1	1	Ho-SNNIT FLAT	2	1	0	0	0	0	2	>/=4	2	1	1	no	2	1	yes	1	2	gestational hypertention	4	5	4	no	2	1	no	2	1		#NULL!	> 4	3	2	1	no
83	32	2	2	JHS	1	1	trading	1	2	2	1	married	1	1	Godokpe	2	1	2	1	1	1	1	>/=4	2	1	1	no	2	1	yes	1	2	gestational hypertension	4	5	4	no	2	1	no	2	1		#NULL!	> 4	3	2	1	no
29	32	2	2	tertiary	3	3	baking	1	2	2	1	married	1	1	Opposite Brotherhood	2	1	2	1	1	1	1	>/=4	2	1	1	no	2	1	yes	1	2	gestational hypertension	4	5	4	no	2	1	no	2	1		#NULL!	3	3	2	1	no
5	41	3	1	JHS	1	1	seamstress	1	2	2	1	married	1	1	wudome,kpetoe	1	2	3	1	2	1	1	>/=4	2	1	1	no	2	1	yes	1	2	pre-eclampsia	5	2	1	no	2	1	no	2	1		#NULL!	3	3	2	1	yes
253	36	3	1	JHS	1	1	trading	1	2	2	1	married	1	1	Afokpakope	1	2	5	2	2	1	1	>/=4	2	1	1	no	2	1	yes	1	2	pre-eclampsia	5	2	1	no	2	1	no	2	1		#NULL!	> 4	3	2	1	yes
AAH-8922	28	2	2	Basic	1	1	farming	1	2	2	1	Single	0	2	Ho	2	1	2	1	1	1	1	>/=4	2	1	1	NO	2	1	yes	1	2	pre-eclampsia	5	2	1	NO	2	1	NO	2	1		#NULL!	3	3	2	1	YES
AAH4098	44	3	1	SHS	2	2	Baker	1	2	2	1	Single	0	2	Ho	2	1	3	1	2	1	1	>/=4	2	1	1	NO	2	1	yes	1	2	pre-eclampsia	5	2	1	NO	2	1	NO	2	1		#NULL!	5	3	2	1	NO
AAH7263	32	2	2	Basic	1	1	seamstress	1	2	2	1	married	1	1	Ho	2	1	2	1	1	1	1	>/=4	2	1	1	NO	2	1	yes	1	2	gestational hypertension	4	5	4	NO	2	1	NO	2	1		#NULL!	4	3	2	1	NO
	20	2	2	none	0	4	housewife	0	3	1	2	married	1	1	Dakpla	1	2	0	0	0	0	2	>/=4	2	1	1		#NULL!	#NULL!	no	2	1		#NULL!	#NULL!	#NULL!	NO	2	1	NO	2	1		#NULL!	3	3	2	1	NO
147	28	2	2	tertiary	3	3	teaching	2	1	2	1	married	1	1	Tafi Abuife	1	2	0	0	0	0	2	>/=4	2	1	1		#NULL!	#NULL!	no	2	1		#NULL!	#NULL!	#NULL!	no	2	1	no	2	1		#NULL!	3	3	2	1	no
48	31	2	2	Basic	1	1	farming	1	2	2	1	married	1	1	Dzalele	1	2	3	1	2	1	1	>/=4	2	1	1		#NULL!	#NULL!	no	2	1		#NULL!	#NULL!	#NULL!	no	2	1	no	2	1		#NULL!	> 4	3	2	1	yes
421	40	3	1	Basic	1	1	trading	1	2	2	1	married	1	1	C.K road	2	1	0	0	0	0	2	>/=4	2	1	1		#NULL!	#NULL!	no	2	1		#NULL!	#NULL!	#NULL!	no	2	1	no	2	1		#NULL!	3	3	2	1	no
254	27	2	2	tertiary	3	3	cosmotology	1	2	2	1	married	1	1	Dome	2	1	0	0	0	0	2	>/=4	2	1	1		#NULL!	#NULL!	no	2	1		#NULL!	#NULL!	#NULL!	no	2	1	no	2	1		#NULL!	> 4	3	2	1	no
71	20	2	2	JHS	1	1	baking	1	2	2	1	cohabitating	1	1	HO-Akpena Mawu	2	1	1	1	1	1	1	>/=4	2	1	1		#NULL!	#NULL!	no	2	1		#NULL!	#NULL!	#NULL!	no	2	1	no	2	1		#NULL!	> 4	3	2	1	no
192	31	2	2	Basic	1	1	farming	1	2	2	1	married	1	1	Adaklu	2	1	2	1	1	1	1	>/=4	2	1	1		#NULL!	#NULL!	no	2	1		#NULL!	#NULL!	#NULL!	no	2	1	no	2	1		#NULL!	> 4	3	2	1	no
340	36	3	1	SHS	2	2	trading	1	2	2	1	married	1	1	Ho-Mac-Collins	2	1	4	2	2	1	1	>/=4	2	1	1		#NULL!	#NULL!	no	2	1		#NULL!	#NULL!	#NULL!	no	2	1	no	2	1		#NULL!	> 4	3	2	1	no
41	19	1	3	SHS	2	2	unemployed	0	3	1	2	Single	0	2	Nurses flat	2	1	0	0	0	0	2	>/=4	2	1	1	yes	1	2	no	2	1		#NULL!	#NULL!	#NULL!	no	2	1	no	2	1		#NULL!	> 4	3	2	1	no
50	31	2	2	tertiary	3	3	cleaner	2	1	2	1	married	1	1	Goil down	2	1	2	1	1	1	1		#NULL!	#NULL!	#NULL!	no	2	1	no	2	1		#NULL!	#NULL!	#NULL!	no	2	1	no	2	1		#NULL!	3	3	2	1	no
AAH8890	35	3	1	tertiary	3	3	Midwife	2	1	2	1	married	1	1	Amedzofe	2	1	1	1	1	1	1		#NULL!	#NULL!	#NULL!	NO	2	1	no	2	1		#NULL!	#NULL!	#NULL!	NO	2	1	NO	2	1		#NULL!	4	3	2	1	NO
AAD0452	29	2	2	none	0	4	trading	1	2	2	1	Single	0	2	Ho	2	1	2	1	1	1	1		#NULL!	#NULL!	#NULL!	NO	2	1	no	2	1		#NULL!	#NULL!	#NULL!	no	2	1	NO	2	1		#NULL!	3	3	2	1	NO
230	20	2	2	SHS	2	2	student	0	3	1	2	Single	0	2	Dome	2	1	0	0	0	0	2	>/=4	2	1	1	no	2	1	no	2	1		#NULL!	#NULL!	#NULL!	no	2	1	no	2	1		#NULL!	> 4	3	2	1	no
440	20	2	2	JHS	1	1	unemployed	0	3	1	2	married	1	1	Barrack Ho	2	1	0	0	0	0	2	>/=4	2	1	1	no	2	1	no	2	1		#NULL!	#NULL!	#NULL!	no	2	1	no	2	1		#NULL!	> 4	3	2	1	no
357	25	2	2	tertiary	3	3	student	0	3	1	2	married	1	1	Sokode Lokoe	2	1	0	0	0	0	2	>/=4	2	1	1	no	2	1	no	2	1		#NULL!	#NULL!	#NULL!	no	2	1	no	2	1		#NULL!	> 4	3	2	1	no
412	28	2	2	SHS	2	2	unemployed	0	3	1	2	married	1	1	Power House-Ho	2	1	1	1	1	1	1	>/=4	2	1	1	no	2	1	no	2	1		#NULL!	#NULL!	#NULL!	no	2	1	no	2	1		#NULL!	> 4	3	2	1	no
AAH-7317	19	1	3	JHS	1	1	student	0	3	1	2	Single	0	2	Ho	2	1	0	0	0	0	2	>/=4	2	1	1	NO	2	1	no	2	1		#NULL!	#NULL!	#NULL!	NO	2	1	NO	2	1		#NULL!	3	3	2	1	NO
279	29	2	2	Basic	1	1	unemployed	0	3	1	2	married	1	1	barracks new tow	2	1	0	0	0	0	2	>/=4	2	1	1	no	2	1	no	2	1		#NULL!	#NULL!	#NULL!	no	2	1	no	2	1		#NULL!	> 4	3	2	1	no
390	26	2	2	JHS	1	1	housewife	0	3	1	2	married	1	1	desiadenyo-ho	2	1	0	0	0	0	2	>/=4	2	1	1	no	2	1	no	2	1		#NULL!	#NULL!	#NULL!	no	2	1	no	2	1		#NULL!	> 4	3	2	1	no
154	23	2	2	SHS	2	2	unemployed	0	3	1	2	cohabitating	1	1	Ben-Total,Ho	2	1	0	0	0	0	2	>/=4	2	1	1	no	2	1	no	2	1		#NULL!	#NULL!	#NULL!	no	2	1	no	2	1		#NULL!	> 4	3	2	1	no
AAH9418	38	3	1	none	0	4	unemployed	0	3	1	2	married	1	1	Ho	2	1	2	1	1	1	1	>/=4	2	1	1	NO	2	1	no	2	1		#NULL!	#NULL!	#NULL!	NO	2	1	NO	2	1		#NULL!	3	3	2	1	NO
263	29	2	2	JHS	1	1	unemployed	0	3	1	2	married	1	1	Barracks	2	1	1	1	1	1	1	>/=4	2	1	1	no	2	1	no	2	1		#NULL!	#NULL!	#NULL!	no	2	1	no	2	1		#NULL!	> 4	3	2	1	no
314	27	2	2	tertiary	3	3	unemployed	0	3	1	2	married	1	1	sokode-etoe	2	1	1	1	1	1	1	>/=4	2	1	1	no	2	1	no	2	1		#NULL!	#NULL!	#NULL!	no	2	1	no	2	1		#NULL!	3	3	2	1	no
430	28	2	2	tertiary	3	3	unemployed	0	3	1	2	married	1	1	Golokuati	2	1	1	1	1	1	1	>/=4	2	1	1	no	2	1	no	2	1		#NULL!	#NULL!	#NULL!	no	2	1	no	2	1		#NULL!	> 4	3	2	1	no
213	30	2	2	tertiary	3	3	housewife	0	3	1	2	married	1	1	Ho Heve	2	1	1	1	1	1	1	>/=4	2	1	1	no	2	1	no	2	1		#NULL!	#NULL!	#NULL!	no	2	1	no	2	1		#NULL!	> 4	3	2	1	no
52	36	3	1	tertiary	3	3	unemployed	0	3	1	2	married	1	1	kpeve	2	1	3	1	2	1	1	>/=4	2	1	1	no	2	1	no	2	1		#NULL!	#NULL!	#NULL!	no	2	1	no	2	1		#NULL!	> 4	3	2	1	no
246	25	2	2	tertiary	3	3	teaching	2	1	2	1	married	1	1	Wumenu	1	2	0	0	0	0	2	>/=4	2	1	1	no	2	1	no	2	1		#NULL!	#NULL!	#NULL!	no	2	1	no	2	1		#NULL!	> 4	3	2	1	no
248	36	3	1	tertiary	3	3	immigration officer	2	1	2	1	married	1	1	lokoe	2	1	0	0	0	0	2	>/=4	2	1	1	no	2	1	no	2	1		#NULL!	#NULL!	#NULL!	no	2	1	no	2	1		#NULL!	> 4	3	2	1	no
24	35	3	1	JHS	1	1	security	2	1	2	1	married	1	1	Bankoe Ho	2	1	0	0	0	0	2	>/=4	2	1	1	no	2	1	no	2	1		#NULL!	#NULL!	#NULL!	no	2	1	no	2	1		#NULL!	> 4	3	2	1	no
212	31	2	2	tertiary	3	3	nursing	2	1	2	1	married	1	1	Deme-Ho	2	1	0	0	0	0	2	>/=4	2	1	1	no	2	1	no	2	1		#NULL!	#NULL!	#NULL!	no	2	1	NO	2	1		#NULL!	> 4	3	2	1	no
296	26	2	2	tertiary	3	3	nursing	2	1	2	1	married	1	1	ho-alayi	2	1	1	1	1	1	1	>/=4	2	1	1	no	2	1	no	2	1		#NULL!	#NULL!	#NULL!	no	2	1	no	2	1		#NULL!	3	3	2	1	no
278	27	2	2	tertiary	3	3	caterer	2	1	2	1	married	1	1	Ho	2	1	2	1	1	1	1	>/=4	2	1	1	no	2	1	no	2	1		#NULL!	#NULL!	#NULL!	no	2	1	no	2	1		#NULL!	> 4	3	2	1	no
265	39	3	1	tertiary	3	3	teaching	2	1	2	1	married	1	1	Dzemeni	2	1	3	1	2	1	1	>/=4	2	1	1	no	2	1	no	2	1		#NULL!	#NULL!	#NULL!	no	2	1	no	2	1		#NULL!	> 4	3	2	1	no
304	30	2	2	tertiary	3	3	secretary	2	1	2	1	single	0	2	Heve	2	1	0	0	0	0	2	>/=4	2	1	1	no	2	1	no	2	1		#NULL!	#NULL!	#NULL!	no	2	1	no	2	1		#NULL!	3	3	2	1	yes
275	26	2	2	tertiary	3	3	nursing	2	1	2	1	married	1	1	Ziavi Dzogbe	1	2	1	1	1	1	1	>/=4	2	1	1	no	2	1	no	2	1		#NULL!	#NULL!	#NULL!	no	2	1	no	2	1		#NULL!	> 4	3	2	1	yes
290	29	2	2	tertiary	3	3	caterer	2	1	2	1	married	1	1	SDA down	2	1	1	1	1	1	1	>/=4	2	1	1	no	2	1	no	2	1		#NULL!	#NULL!	#NULL!		#NULL!	#NULL!	no	2	1		#NULL!	> 4	3	2	1	no
273	34	2	2	SHS	2	2	revenue officer	2	1	2	1	married	1	1	Sokode-Gborgame	2	1	2	1	1	1	1	>/=4	2	1	1	no	2	1	no	2	1		#NULL!	#NULL!	#NULL!	yes	1	2	no	2	1		#NULL!	> 4	3	2	1	no
55	29	2	2	SHS	2	2	service personnel	2	1	2	1	cohabitating	1	1	Tsikpota	2	1	0	0	0	0	2	>/=4	2	1	1	no	2	1	no	2	1		#NULL!	#NULL!	#NULL!	no	2	1	no	2	1		#NULL!	> 4	3	2	1	no
221	29	2	2	tetiary	3	3	nursing	2	1	2	1	married	1	1	Green Valley-Ho	2	1	0	0	0	0	2	>/=4	2	1	1	no	2	1	no	2	1		#NULL!	#NULL!	#NULL!	no	2	1	no	2	1		#NULL!	> 4	3	2	1	no
32	31	2	2	tertiary	3	3	caterer	2	1	2	1	married	1	1	ho-central	2	1	0	0	0	0	2	>/=4	2	1	1	no	2	1	no	2	1		#NULL!	#NULL!	#NULL!	no	2	1	no	2	1		#NULL!	3	3	2	1	no
145	28	2	2	tertiary	3	3	nursing	2	1	2	1	married	1	1	Accra	2	1	0	0	0	0	2	>/=4	2	1	1	no	2	1	no	2	1		#NULL!	#NULL!	#NULL!	no	2	1	no	2	1		#NULL!	> 4	3	2	1	no
288	44	3	1	SHS	2	2	0rderly	2	1	2	1	married	1	1	Avatidome	2	1	1	1	1	1	1	>/=4	2	1	1	no	2	1	no	2	1		#NULL!	#NULL!	#NULL!	no	2	1	no	2	1		#NULL!	3	3	2	1	no
67	28	2	2	tertiary	3	3	researcher	2	1	2	1	married	1	1	Hopedo-Ho	2	1	1	1	1	1	1	>/=4	2	1	1	no	2	1	no	2	1		#NULL!	#NULL!	#NULL!	no	2	1	no	2	1		#NULL!	> 4	3	2	1	no
410	29	2	2	tertiary	3	3	nursing	2	1	2	1	married	1	1	ho-bakoe	2	1	1	1	1	1	1	>/=4	2	1	1	no	2	1	no	2	1		#NULL!	#NULL!	#NULL!	no	2	1	no	2	1		#NULL!	> 4	3	2	1	no
111	29	2	2	tertiary	3	3	physiotherapist	2	1	2	1	married	1	1	Accra	2	1	2	1	1	1	1	>/=4	2	1	1	no	2	1	no	2	1		#NULL!	#NULL!	#NULL!	no	2	1	no	2	1		#NULL!	> 4	3	2	1	no
135	34	2	2	tertiary	3	3	nursing	2	1	2	1	married	1	1	Kpando	2	1	1	1	1	1	1	>/=4	2	1	1	no	2	1	no	2	1		#NULL!	#NULL!	#NULL!	no	2	1	no	2	1		#NULL!	> 4	3	2	1	no
108	31	2	2	tertiary	3	3	teaching	2	1	2	1	married	1	1	HO-BARRACKS	2	1	1	1	1	1	1	>/=4	2	1	1	no	2	1	no	2	1		#NULL!	#NULL!	#NULL!	no	2	1	no	2	1		#NULL!	> 4	3	2	1	no
447	32	2	2	tertiary	3	3	nursing	2	1	2	1	married	1	1	Ho Lengor Junction	2	1	1	1	1	1	1	>/=4	2	1	1	no	2	1	no	2	1		#NULL!	#NULL!	#NULL!	no	2	1	no	2	1		#NULL!	> 4	3	2	1	no
327	32	2	2	tertiary	3	3	teaching	2	1	2	1	married	1	1	Have-etoe	2	1	2	1	1	1	1	>/=4	2	1	1	no	2	1	no	2	1		#NULL!	#NULL!	#NULL!	no	2	1	no	2	1		#NULL!	> 4	3	2	1	no
249	34	2	2	tertiary	3	3	teaching	2	1	2	1	married	1	1	fiave-Ho	2	1	1	1	1	1	1	>/=4	2	1	1	no	2	1	no	2	1		#NULL!	#NULL!	#NULL!	no	2	1	no	2	1		#NULL!	> 4	3	2	1	no
160	36	3	1	tertiary	3	3	teaching	2	1	2	1	married	1	1	ziope	2	1	2	1	1	1	1	>/=4	2	1	1	no	2	1	no	2	1		#NULL!	#NULL!	#NULL!	no	2	1	no	2	1		#NULL!	> 4	3	2	1	no
81	37	3	1	tertiary	3	3	teaching	2	1	2	1	married	1	1	tsikpota	2	1	1	1	1	1	1	>/=4	2	1	1	no	2	1	no	2	1		#NULL!	#NULL!	#NULL!	no	2	1	no	2	1		#NULL!	> 4	3	2	1	no
274	35	3	1	tertiary	3	3	agric engineer	2	1	2	1	married	1	1	Poly junction Ho	2	1	1	1	1	1	1	>/=4	2	1	1	no	2	1	no	2	1		#NULL!	#NULL!	#NULL!	no	2	1	no	2	1		#NULL!	> 4	3	2	1	no
82	36	3	1	tertiary	3	3	teaching	2	1	2	1	married	1	1	Akpeamawu-Ho	2	1	2	1	1	1	1	>/=4	2	1	1	no	2	1	no	2	1		#NULL!	#NULL!	#NULL!	no	2	1	no	2	1		#NULL!	3	3	2	1	no
AAI0415	38	3	1	tertiary	3	3	teaching	2	1	2	1	Single	0	2	Kpoeta	2	1	1	1	1	1	1	>/=4	2	1	1	NO	2	1	no	2	1		#NULL!	#NULL!	#NULL!	NO	2	1	NO	2	1		#NULL!	4	3	2	1	YES
73	27	2	2	tertiary	3	3	caterer	2	1	2	1	married	1	1	Ziave	1	2	1	1	1	1	1	>/=4	2	1	1	no	2	1	no	2	1		#NULL!	#NULL!	#NULL!	yes	1	2	no	2	1		#NULL!	3	3	2	1	no
169	24	2	2	tertiary	3	3	nursing	2	1	2	1	Single	0	2	Ahoe-Ho	2	1	0	0	0	0	2	>/=4	2	1	1	no	2	1	no	2	1		#NULL!	#NULL!	#NULL!	no	2	1	no	2	1		#NULL!	> 4	3	2	1	no
169	24	2	2	tertiary	3	3	nursing	2	1	2	1	Single	0	2	Ahoe Ho	2	1	0	0	0	0	2	>/=4	2	1	1	no	2	1	no	2	1		#NULL!	#NULL!	#NULL!	no	2	1	no	2	1		#NULL!	> 4	3	2	1	no
AAE-4112	38	3	1	none	0	4	Caterer	2	1	2	1	married	1	1	Ho	2	1	0	0	0	0	2	>/=4	2	1	1	NO	2	1	no	2	1		#NULL!	#NULL!	#NULL!	NO	2	1	NO	2	1		#NULL!	5	3	2	1	NO
33	24	2	2	SHS	2	2	caterer	2	1	2	1	cohabitating	1	1	RTC down	2	1	0	0	0	0	2	>/=4	2	1	1	no	2	1	no	2	1		#NULL!	#NULL!	#NULL!	no	2	1	no	2	1		#NULL!	> 4	3	2	1	no
429	29	2	2	SHS	2	2	police	2	1	2	1	cohabitating	1	1	kpetoe	2	1	0	0	0	0	2	>/=4	2	1	1	no	2	1	no	2	1		#NULL!	#NULL!	#NULL!	no	2	1	no	2	1		#NULL!	> 4	3	2	1	no
435	30	2	2	tertiary	3	3	secretary	2	1	2	1	married	1	1	alaye	2	1	0	0	0	0	2	>/=4	2	1	1	no	2	1	no	2	1		#NULL!	#NULL!	#NULL!	no	2	1	no	2	1		#NULL!	3	3	2	1	no
308	25	2	2	tertiary	3	3	teaching	2	1	2	1	married	1	1	Bankoe	2	1	0	0	0	0	2	>/=4	2	1	1	no	2	1	no	2	1		#NULL!	#NULL!	#NULL!	no	2	1	no	2	1		#NULL!	3	3	2	1	no
2	28	2	2	tertiary	3	3	teaching	2	1	2	1	married	1	1	HO-Bankoe	2	1	0	0	0	0	2	>/=4	2	1	1	no	2	1	no	2	1		#NULL!	#NULL!	#NULL!	no	2	1	no	2	1		#NULL!	> 4	3	2	1	no
286	29	2	2	tertiary	3	3	Midwife	2	1	2	1	married	1	1	barrack-newtown	2	1	0	0	0	0	2	>/=4	2	1	1	no	2	1	no	2	1		#NULL!	#NULL!	#NULL!	no	2	1	no	2	1		#NULL!	> 4	3	2	1	no
330	29	2	2	tertiary	3	3	nursing	2	1	2	1	married	1	1	sokode-lokoe	2	1	0	0	0	0	2	>/=4	2	1	1	no	2	1	no	2	1		#NULL!	#NULL!	#NULL!	no	2	1	no	2	1		#NULL!	3	3	2	1	no
10	31	2	2	tertiary	3	3	teaching	2	1	2	1	married	1	1	Ben-Total,Ho	2	1	0	0	0	0	2	>/=4	2	1	1	no	2	1	no	2	1		#NULL!	#NULL!	#NULL!	no	2	1	no	2	1		#NULL!	> 4	3	2	1	no
10	31	2	2	tertiary	3	3	teaching	2	1	2	1	married	1	1	Ho- Ben total	2	1	0	0	0	0	2	>/=4	2	1	1	no	2	1	no	2	1		#NULL!	#NULL!	#NULL!	no	2	1	no	2	1		#NULL!	> 4	3	2	1	no
360	31	2	2	tertiary	3	3	Accountant	2	1	2	1	married	1	1	Dome Ho	2	1	0	0	0	0	2	>/=4	2	1	1	no	2	1	no	2	1		#NULL!	#NULL!	#NULL!	no	2	1	no	2	1		#NULL!	> 4	3	2	1	no
443	28	2	2	tertiary	3	3	Midwife	2	1	2	1	married	1	1	CK Road Ho	2	1	0	0	0	0	2	>/=4	2	1	1	no	2	1	no	2	1		#NULL!	#NULL!	#NULL!	no	2	1	no	2	1		#NULL!	> 4	3	2	1	no
AAC8431	36	3	1	tertiary	3	3	Accountant	2	1	2	1		#NULL!	#NULL!	Bogo	1	2	2	1	1	1	1	>/=4	2	1	1	NO	2	1	no	2	1		#NULL!	#NULL!	#NULL!	NO	2	1	NO	2	1		#NULL!	5	3	2	1	no
AAA3494	34	2	2	tertiary	3	3	Accountant	2	1	2	1	Single	0	2	Adaklu Vodze	2	1	2	1	1	1	1	>/=4	2	1	1	NO	2	1	no	2	1		#NULL!	#NULL!	#NULL!	NO	2	1	NO	2	1		#NULL!	4	3	2	1	NO
80	28	2	2	SHS	2	2	teaching	2	1	2	1	married	1	1	kpetoe	2	1	1	1	1	1	1	>/=4	2	1	1	no	2	1	no	2	1		#NULL!	#NULL!	#NULL!	no	2	1	no	2	1		#NULL!	> 4	3	2	1	no
AAA-5725	28	2	2	SHS	2	2	teaching	2	1	2	1	married	1	1	Ho	2	1	2	1	1	1	1	>/=4	2	1	1	NO	2	1	no	2	1		#NULL!	#NULL!	#NULL!	NO	2	1	NO	2	1		#NULL!	3	3	2	1	NO
13	33	2	2	tertiary	3	3	nursing	2	1	2	1	married	1	1	Sokode	2	1	1	1	1	1	1	>/=4	2	1	1	no	2	1	no	2	1		#NULL!	#NULL!	#NULL!	no	2	1	no	2	1		#NULL!	> 4	3	2	1	no
157	30	2	2	tertiary	3	3	Accountant	2	1	2	1	married	1	1	kpetoe	2	1	1	1	1	1	1	>/=4	2	1	1	no	2	1	no	2	1		#NULL!	#NULL!	#NULL!	no	2	1	no	2	1		#NULL!	3	3	2	1	no
374	31	2	2	tertiary	3	3	Midwife	2	1	2	1	married	1	1	Abutia	2	1	1	1	1	1	1	>/=4	2	1	1	no	2	1	no	2	1		#NULL!	#NULL!	#NULL!	no	2	1	no	2	1		#NULL!	> 4	3	2	1	no
301	31	2	2	tertiary	3	3	civil servant	2	1	2	1	married	1	1	Barracks	2	1	1	1	1	1	1	>/=4	2	1	1	no	2	1	no	2	1		#NULL!	#NULL!	#NULL!	no	2	1	no	2	1		#NULL!	> 4	3	2	1	no
313	34	2	2	tertiary	3	3	teaching	2	1	2	1	married	1	1	Amedzofe	2	1	1	1	1	1	1	>/=4	2	1	1	no	2	1	no	2	1		#NULL!	#NULL!	#NULL!	no	2	1	no	2	1		#NULL!	> 4	3	2	1	no
39	32	2	2	tertiary	3	3	civil servant	2	1	2	1	married	1	1	lokoe	2	1	2	1	1	1	1	>/=4	2	1	1	no	2	1	no	2	1		#NULL!	#NULL!	#NULL!	no	2	1	no	2	1		#NULL!	> 4	3	2	1	no
57	34	2	2	tertiary	3	3	teaching	2	1	2	1	married	1	1	ntc junctio	2	1	3	1	2	1	1	>/=4	2	1	1	no	2	1	no	2	1		#NULL!	#NULL!	#NULL!	no	2	1	no	2	1		#NULL!	> 4	3	2	1	no
AAF-6749	28	2	2	tertiary	3	3	nursing	2	1	2	1	married	1	1	Ho	2	1	1	1	1	1	1	>/=4	2	1	1	NO	2	1	no	2	1		#NULL!	#NULL!	#NULL!	NO	2	1	NO	2	1		#NULL!	5	3	2	1	NO
AAC-7062	29	2	2	tertiary	3	3	Midwife	2	1	2	1	married	1	1	Ho	2	1	1	1	1	1	1	>/=4	2	1	1	NO	2	1	no	2	1		#NULL!	#NULL!	#NULL!	NO	2	1	NO	2	1		#NULL!	4	3	2	1	NO
AAH0781	32	2	2	tertiary	3	3	Midwife	2	1	2	1	married	1	1	Sokode	2	1	1	1	1	1	1	>/=4	2	1	1	NO	2	1	no	2	1		#NULL!	#NULL!	#NULL!	NO	2	1	NO	2	1		#NULL!	5	3	2	1	NO
175	36	3	1	tertiary	3	3	caterer	2	1	2	1	married	1	1	CK Road Ho	2	1	1	1	1	1	1	>/=4	2	1	1	no	2	1	no	2	1		#NULL!	#NULL!	#NULL!	no	2	1	no	2	1		#NULL!	3	3	2	1	no
214	37	3	1	tertiary	3	3	nurse	2	1	2	1	married	1	1	Akpenamawu	2	1	2	1	1	1	1	>/=4	2	1	1	no	2	1	no	2	1		#NULL!	#NULL!	#NULL!	no	2	1	no	2	1		#NULL!	> 4	3	2	1	no
172	35	3	1	tertiary	3	3	police	2	1	2	1	married	1	1	Sokode Gborgame	2	1	3	1	2	1	1	>/=4	2	1	1	no	2	1	no	2	1		#NULL!	#NULL!	#NULL!	no	2	1	no	2	1		#NULL!	3	3	2	1	no
172	35	3	1	tertiary	3	3	police	2	1	2	1	married	1	1	sokode-gbogame	2	1	3	1	2	1	1	>/=4	2	1	1	no	2	1	no	2	1		#NULL!	#NULL!	#NULL!	no	2	1	no	2	1		#NULL!	3	3	2	1	no
AAA4451	35	3	1	tertiary	3	3	nursing	2	1	2	1	married	1	1	Ho	2	1	2	1	1	1	1	>/=4	2	1	1	NO	2	1	no	2	1		#NULL!	#NULL!	#NULL!	NO	2	1	NO	2	1		#NULL!	3	3	2	1	NO
AAC0962	39	3	1	tertiary	3	3	Accountant	2	1	2	1	married	1	1	Ho	2	1	3	1	2	1	1	>/=4	2	1	1	NO	2	1	no	2	1		#NULL!	#NULL!	#NULL!	NO	2	1	NO	2	1		#NULL!	3	3	2	1	NO
298	26	2	2	SHS	2	2	seamstress	1	2	2	1	Single	0	2	Ziope	2	1	0	0	0	0	2	>/=4	2	1	1	no	2	1	no	2	1		#NULL!	#NULL!	#NULL!	no	2	1	no	2	1		#NULL!	3	3	2	1	no
325	21	2	2	SHS	2	2	trading	1	2	2	1	married	1	1	Afflao	2	1	0	0	0	0	2	>/=4	2	1	1	no	2	1	no	2	1		#NULL!	#NULL!	#NULL!	no	2	1	no	2	1		#NULL!	> 4	3	2	1	no
268	28	2	2	none	0	4	trading	1	2	2	1	married	1	1	Bankoe	2	1	1	1	1	1	1	>/=4	2	1	1	no	2	1	no	2	1		#NULL!	#NULL!	#NULL!	no	2	1	no	2	1		#NULL!	> 4	3	2	1	no
AAG2104	39	3	1	JHS	1	1	farming	1	2	2	1	married	1	1	Ziope	2	1	2	1	1	1	1	>/=4	2	1	1	NO	2	1	no	2	1		#NULL!	#NULL!	#NULL!	NO	2	1	NO	2	1		#NULL!	4	3	2	1	NO
AAH-4907	28	2	2	SHS	2	2	trading	1	2	2	1	married	1	1	Ho	2	1	1	1	1	1	1	>/=4	2	1	1	NO	2	1	no	2	1		#NULL!	#NULL!	#NULL!	NO	2	1	NO	2	1		#NULL!	9	3	2	1	NO
247	35	3	1	tertiary	3	3	herbal	1	2	2	1	married	1	1	Lokoe	2	1	1	1	1	1	1	>/=4	2	1	1	no	2	1	no	2	1		#NULL!	#NULL!	#NULL!	no	2	1	no	2	1		#NULL!	> 4	3	2	1	no
123	25	2	2	SHS	2	2	seamstress	1	2	2	1	married	1	1	voradep village	2	1	0	0	0	0	2	>/=4	2	1	1	no	2	1	no	2	1		#NULL!	#NULL!	#NULL!	no	2	1	no	2	1		#NULL!	> 4	3	2	1	no
18	30	2	2	tertiary	3	3	Seamtress	1	2	2	1	married	1	1	RCT-Market area	2	1	0	0	0	0	2	>/=4	2	1	1	no	2	1	no	2	1		#NULL!	#NULL!	#NULL!	no	2	1	no	2	1		#NULL!	3	3	2	1	no
384	38	3	1	JHS	1	1	trading	1	2	2	1	single	0	2	Dzemeni	2	1	2	1	1	1	1	>/=4	2	1	1	no	2	1	no	2	1		#NULL!	#NULL!	#NULL!	no	2	1	no	2	1		#NULL!	3	3	2	1	no
46	29	2	2	SHS	2	2	trading	1	2	2	1	married	1	1	Avatidome Ho	2	1	1	1	1	1	1	>/=4	2	1	1	no	2	1	no	2	1		#NULL!	#NULL!	#NULL!	no	2	1	no	2	1		#NULL!	3	3	2	1	no
40	30	2	2	SHS	2	2	trader	1	2	2	1	married	1	1	Hopedo	2	1	1	1	1	1	1	>/=4	2	1	1	no	2	1	no	2	1		#NULL!	#NULL!	#NULL!	no	2	1	no	2	1		#NULL!	> 4	3	2	1	no
79	34	2	2	SHS	2	2	seamstress	1	2	2	1	married	1	1	Stadium Ho	2	1	3	1	2	1	1	>/=4	2	1	1	no	2	1	no	2	1		#NULL!	#NULL!	#NULL!	no	2	1	no	2	1		#NULL!	3	3	2	1	no
242	28	2	2	SHS	2	2	hair dressing	1	2	2	1	married	1	1	Ho Dome	2	1	1	1	1	1	1	>/=4	2	1	1	no	2	1	no	2	1		#NULL!	#NULL!	#NULL!	no	2	1	no	2	1		#NULL!	> 4	3	2	1	no
207	33	2	2	SHS	2	2	trading	1	2	2	1	married	1	1	Kasoa	2	1	1	1	1	1	1	>/=4	2	1	1	no	2	1	no	2	1		#NULL!	#NULL!	#NULL!	no	2	1	no	2	1		#NULL!	> 4	3	2	1	no
79	34	2	2	SHS	2	2	seamstress	1	2	2	1	married	1	1	ho-stadium	2	1	1	1	1	1	1	>/=4	2	1	1	no	2	1	no	2	1		#NULL!	#NULL!	#NULL!	no	2	1	no	2	1		#NULL!	3	3	2	1	no
AAH-7294	28	2	2	Basic	1	1	trading	1	2	2	1	married	1	1	Ho	2	1	2	1	1	1	1	>/=4	2	1	1	NO	2	1	no	2	1		#NULL!	#NULL!	#NULL!	NO	2	1	NO	2	1		#NULL!	4	3	2	1	YES
59	32	2	2	SHS	2	2	trading	1	2	2	1	married	1	1	Agortime-ziope	2	1	1	1	1	1	1	>/=4	2	1	1	no	2	1	no	2	1		#NULL!	#NULL!	#NULL!	no	2	1	no	2	1		#NULL!	> 4	3	2	1	yes
AAG3460	40	3	1	SHS	2	2	trading	1	2	2	1	Single	0	2	Dave	2	1	6	2	2	1	1	>/=4	2	1	1	NO	2	1	no	2	1		#NULL!	#NULL!	#NULL!	yes	1	2	NO	2	1		#NULL!	4	3	2	1	NO
127	34	2	2	JHS	1	1	trading	1	2	2	1	married	1	1	Agokorfe	1	2	0	0	0	0	2	>/=4	2	1	1	no	2	1	no	2	1		#NULL!	#NULL!	#NULL!	no	2	1	no	2	1		#NULL!	3	3	2	1	no
244	22	2	2	SHS	2	2	hair dressing	1	2	2	1	Single	0	2	Tsikpota	2	1	0	0	0	0	2	>/=4	2	1	1	no	2	1	no	2	1		#NULL!	#NULL!	#NULL!	no	2	1	no	2	1		#NULL!	> 4	3	2	1	no
124	28	2	2	JHS	1	1	seamstress	1	2	2	1	married	1	1	Kpeve	2	1	0	0	0	0	2	>/=4	2	1	1	no	2	1	no	2	1		#NULL!	#NULL!	#NULL!	no	2	1	no	2	1		#NULL!	> 4	3	2	1	no
297	29	2	2	JHS	1	1	seamstress	1	2	2	1	cohabitating	1	1	Sokode-Gborgame	2	1	0	0	0	0	2	>/=4	2	1	1	no	2	1	no	2	1		#NULL!	#NULL!	#NULL!	no	2	1	no	2	1		#NULL!	> 4	3	2	1	no
204	27	2	2	JHS	1	1	trader	1	2	2	1	married	1	1	Goshen City Ho	2	1	0	0	0	0	2	>/=4	2	1	1	no	2	1	no	2	1		#NULL!	#NULL!	#NULL!	no	2	1	no	2	1		#NULL!	> 4	3	2	1	no
23	23	2	2	SHS	2	2	seamstress	1	2	2	1	married	1	1	sokode-lokoe	2	1	0	0	0	0	2	>/=4	2	1	1	no	2	1	no	2	1		#NULL!	#NULL!	#NULL!	no	2	1	no	2	1		#NULL!	> 4	3	2	1	no
204	27	2	2	SHS	2	2	trading	1	2	2	1	married	1	1	gorshen city	2	1	0	0	0	0	2	>/=4	2	1	1	no	2	1	no	2	1		#NULL!	#NULL!	#NULL!	no	2	1	no	2	1		#NULL!	> 4	3	2	1	no
184	30	2	2	tertiary	3	3	shop attendant	1	2	2	1	married	1	1	Dave Ho	2	1	0	0	0	0	2	>/=4	2	1	1	no	2	1	no	2	1		#NULL!	#NULL!	#NULL!	no	2	1	no	2	1		#NULL!	3	3	2	1	no
AAA2559	29	2	2	Basic	1	1	trading	1	2	2	1		#NULL!	#NULL!	Takla - Tokor	2	1	3	1	2	1	1	>/=4	2	1	1	NO	2	1	no	2	1		#NULL!	#NULL!	#NULL!	NO	2	1	NO	2	1		#NULL!	3	3	2	1	no
12	23	2	2	none	0	4	food vendor	1	2	2	1	Single	0	2	Ho-zongo	2	1	1	1	1	1	1	>/=4	2	1	1	no	2	1	no	2	1		#NULL!	#NULL!	#NULL!	no	2	1	no	2	1		#NULL!	> 4	3	2	1	no
260	21	2	2	JHS	1	1	hair dressing	1	2	2	1	Single	0	2	Barracks	2	1	2	1	1	1	1	>/=4	2	1	1	no	2	1	no	2	1		#NULL!	#NULL!	#NULL!	no	2	1	no	2	1		#NULL!	3	3	2	1	no
36	33	2	2	JHS	1	1	hair derssing	1	2	2	1	Single	0	2	somey-down	2	1	2	1	1	1	1	>/=4	2	1	1	no	2	1	no	2	1		#NULL!	#NULL!	#NULL!	no	2	1	no	2	1		#NULL!	> 4	3	2	1	no
AAF8583	25	2	2	JHS	1	1	trading	1	2	2	1	Single	0	2	Deme	2	1	3	1	2	1	1	>/=4	2	1	1	NO	2	1	no	2	1		#NULL!	#NULL!	#NULL!	NO	2	1	NO	2	1		#NULL!	4	3	2	1	NO
AAB0603	27	2	2	JHS	1	1	trading	1	2	2	1	Single	0	2	Lokoe	2	1	1	1	1	1	1	>/=4	2	1	1	NO	2	1	no	2	1		#NULL!	#NULL!	#NULL!	NO	2	1	NO	2	1		#NULL!	5	3	2	1	NO
AAI0254	36	3	1	Basic	1	1	trading	1	2	2	1	Single	0	2	Ziope	2	1	1	1	1	1	1	>/=4	2	1	1	NO	2	1	no	2	1		#NULL!	#NULL!	#NULL!	NO	2	1	NO	2	1		#NULL!	4	3	2	1	NO
424	33	2	2	Basic	1	1	seamstress	1	2	2	1	married	1	1	Agortime-ziope	2	1	1	1	1	1	1	>/=4	2	1	1	no	2	1	no	2	1		#NULL!	#NULL!	#NULL!	no	2	1	no	2	1		#NULL!	> 4	3	2	1	no
422	25	2	2	JHS	1	1	hair dressing	1	2	2	1	married	1	1	anagokodzi	2	1	2	1	1	1	1	>/=4	2	1	1	no	2	1	no	2	1		#NULL!	#NULL!	#NULL!	no	2	1	no	2	1		#NULL!	3	3	2	1	no
76	31	2	2	JHS	1	1	seamstress	1	2	2	1	married	1	1	Ho-Ben Total	2	1	2	1	1	1	1	>/=4	2	1	1	no	2	1	no	2	1		#NULL!	#NULL!	#NULL!	no	2	1	no	2	1		#NULL!	> 4	3	2	1	no
137	30	2	2	Basic	1	1	trading	1	2	2	1	cohabitating	1	1	Avatidome Ho	2	1	2	1	1	1	1	>/=4	2	1	1	no	2	1	no	2	1		#NULL!	#NULL!	#NULL!	no	2	1	no	2	1		#NULL!	3	3	2	1	no
236	36	3	1	Basic	1	1	trading	1	2	2	1	married	1	1	Dave Ho	2	1	2	1	1	1	1	>/=4	2	1	1	no	2	1	no	2	1		#NULL!	#NULL!	#NULL!	no	2	1	no	2	1		#NULL!	3	3	2	1	no
250	21	2	2	SHS	2	2	trading	1	2	2	1	married	1	1	Avatime	2	1	1	1	1	1	1	>/=4	2	1	1	no	2	1	no	2	1		#NULL!	#NULL!	#NULL!	no	2	1	no	2	1		#NULL!	3	3	2	1	no
402	28	2	2	SHS	2	2	trader	1	2	2	1	married	1	1	Akpenamawu - Ho	2	1	1	1	1	1	1	>/=4	2	1	1	no	2	1	no	2	1		#NULL!	#NULL!	#NULL!	no	2	1	no	2	1		#NULL!	3	3	2	1	no
261	28	2	2	SHS	2	2	seamstress	1	2	2	1	married	1	1	Godokpe	2	1	1	1	1	1	1	>/=4	2	1	1	no	2	1	no	2	1		#NULL!	#NULL!	#NULL!	no	2	1	no	2	1		#NULL!	> 4	3	2	1	no
344	26	2	2	SHS	2	2	trading	1	2	2	1	cohabitating	1	1	kpetoe	2	1	3	1	2	1	1	>/=4	2	1	1	no	2	1	no	2	1		#NULL!	#NULL!	#NULL!	no	2	1	no	2	1		#NULL!	> 4	3	2	1	no
426	33	2	2	tertiary	3	3	Seamtress	1	2	2	1	married	1	1	Mirage Ho	2	1	1	1	1	1	1	>/=4	2	1	1	no	2	1	no	2	1		#NULL!	#NULL!	#NULL!	no	2	1	no	2	1		#NULL!	> 4	3	2	1	no
138	30	2	2	tertiary	3	3	data processor	1	2	2	1	married	1	1	somey-down	2	1	2	1	1	1	1	>/=4	2	1	1	no	2	1	no	2	1		#NULL!	#NULL!	#NULL!	no	2	1	no	2	1		#NULL!	> 4	3	2	1	no
234	34	2	2	tertiary	3	3	farming	1	2	2	1	married	1	1	Ziope Agortime	2	1	4	2	2	1	1	>/=4	2	1	1	no	2	1	no	2	1		#NULL!	#NULL!	#NULL!	no	2	1	no	2	1		#NULL!	> 4	3	2	1	no
AAF-9390	31	2	2	tertiary	3	3	Consultant	1	2	2	1	married	1	1	Ho	2	1	4	2	2	1	1	>/=4	2	1	1	NO	2	1	no	2	1		#NULL!	#NULL!	#NULL!	NO	2	1	NO	2	1		#NULL!	4	3	2	1	NO
AAI0726	29	2	2	tertiary	3	3	teaching	2	1	2	1	Single	0	2	Ho	2	1	0	0	0	0	2	>/=4	2	1	1	NO	2	1	no	2	1		#NULL!	#NULL!	#NULL!	NO	2	1	NO	2	1		#NULL!	4	3	2	1	NO
AAG0702	30	2	2	none	0	4	trading	1	2	2	1	Single	0	2	Ho	2	1	0	0	0	0	2	>/=4	2	1	1	NO	2	1	no	2	1		#NULL!	#NULL!	#NULL!	NO	2	1	NO	2	1		#NULL!	4	3	2	1	NO
AAD7901	27	2	2	SHS	2	2	Sales person	1	2	2	1	Single	0	2	Ho	2	1	0	0	0	0	2	>/=4	2	1	1	NO	2	1	no	2	1		#NULL!	#NULL!	#NULL!	NO	2	1	NO	2	1		#NULL!	5	3	2	1	NO
AAF6864	39	3	1	Basic	1	1	hair dressing	1	2	2	1	married	1	1	Alavanyo	2	1	2	1	1	1	1	>/=4	2	1	1	NO	2	1	no	2	1		#NULL!	#NULL!	#NULL!	NO	2	1	NO	2	1		#NULL!	4	3	2	1	NO
AAG7476	29	2	2	SHS	2	2	trading	1	2	2	1	married	1	1	Mafi-Kumase	2	1	1	1	1	1	1	>/=4	2	1	1	NO	2	1	no	2	1		#NULL!	#NULL!	#NULL!	NO	2	1	NO	2	1		#NULL!	4	3	2	1	NO
AAI2388	28	2	2	JHS	1	1	none	0	3	1	2	Single	0	2	Akatsi	2	1	0	0	0	0	2	>/=4	2	1	1	NO	2	1	no	2	1		#NULL!	#NULL!	#NULL!	NO	2	1	NO	2	1		#NULL!	5	3	2	1	NO
AAI9481	29	2	2	tertiary	3	3	student	0	3	1	2		#NULL!	#NULL!	Ho	2	1	1	1	1	1	1	>/=4	2	1	1	NO	2	1	no	2	1		#NULL!	#NULL!	#NULL!	NO	2	1	NO	2	1		#NULL!	5	3	2	1	NO
AAE3471	39	3	1	SHS	2	2	hair dressing	1	2	2	1	Single	0	2	Ho	2	1	2	1	1	1	1	>/=4	2	1	1	NO	2	1	no	2	1		#NULL!	#NULL!	#NULL!	NO	2	1	NO	2	1		#NULL!	5	3	2	1	NO
AAF5237	32	2	2	SHS	2	2	MCA	1	2	2	1	married	1	1	Lokoe	2	1	2	1	1	1	1	>/=4	2	1	1	NO	2	1	no	2	1		#NULL!	#NULL!	#NULL!	NO	2	1	NO	2	1		#NULL!	5	3	2	1	NO
AAI2085	33	2	2	tertiary	3	3	Accountant	2	1	2	1	married	1	1	Ho	2	1	2	1	1	1	1	>/=4	2	1	1	NO	2	1	no	2	1		#NULL!	#NULL!	#NULL!	NO	2	1	NO	2	1		#NULL!	5	3	2	1	NO
AAF9386	37	3	1	tertiary	3	3	Nutritionist	2	1	2	1	married	1	1	Akatsi	2	1	1	1	1	1	1	>/=4	2	1	1	NO	2	1	no	2	1		#NULL!	#NULL!	#NULL!	NO	2	1	NO	2	1		#NULL!	5	3	2	1	NO
AAA5575	39	3	1	JHS	1	1	trading	1	2	2	1	married	1	1	Ho	2	1	1	1	1	1	1	>/=4	2	1	1	NO	2	1	no	2	1		#NULL!	#NULL!	#NULL!	NO	2	1	NO	2	1		#NULL!	5	3	2	1	NO
AAG2592	31	2	2	tertiary	3	3	teaching	2	1	2	1	married	1	1	Adaklu	2	1	0	0	0	0	2	>/=4	2	1	1	NO	2	1	no	2	1		#NULL!	#NULL!	#NULL!	NO	2	1	NO	2	1		#NULL!	5	3	2	1	NO
AAI3304	42	3	1	JHS	1	1	unemployed	0	3	1	2	Single	0	2	Ziope	2	1	1	1	1	1	1	>/=4	2	1	1	NO	2	1	no	2	1		#NULL!	#NULL!	#NULL!	NO	2	1	NO	2	1		#NULL!	3	3	2	1	YES
AAI0644	26	2	2	JHS	1	1	hair dressing	1	2	2	1	Single	0	2	Achiase	1	2	2	1	1	1	1	>/=4	2	1	1	NO	2	1	no	2	1		#NULL!	#NULL!	#NULL!	NO	2	1	NO	2	1		#NULL!	4	3	2	1	YES
AA13303	29	2	2	SHS	2	2	Soldier	2	1	2	1	married	1	1	Burma Camp	2	1	0	0	0	0	2	>/=4	2	1	1	NO	2	1	no	2	1		#NULL!	#NULL!	#NULL!	NO	2	1	NO	2	1		#NULL!	3	3	2	1	YES
AAB9473	26	2	2	tertiary	3	3	teaching	2	1	2	1	married	1	1	Achiase	1	2	1	1	1	1	1	>/=4	2	1	1	NO	2	1	no	2	1		#NULL!	#NULL!	#NULL!	NO	2	1	NO	2	1		#NULL!	4	3	2	1	YES
AAG3846	33	2	2	Basic	1	1	trading	1	2	2	1	married	1	1	Ho	2	1	4	2	2	1	1	>/=4	2	1	1	NO	2	1	no	2	1		#NULL!	#NULL!	#NULL!	NO	2	1	NO	2	1		#NULL!	4	3	2	1	NO
AAH6795	34	2	2	tertiary	3	3	Midwife	2	1	2	1	married	1	1	Ho	2	1	2	1	1	1	1	>/=4	2	1	1	NO	2	1	no	2	1		#NULL!	#NULL!	#NULL!	NO	2	1	NO	2	1		#NULL!	5	3	2	1	NO
AAD3180	28	2	2	tertiary	3	3	Research Personnel	2	1	2	1	Single	0	2	Lokoe	2	1	3	1	2	1	1	>/=4	2	1	1	NO	2	1	no	2	1		#NULL!	#NULL!	#NULL!	NO	2	1	NO	2	1		#NULL!	4	3	2	1	NO
AAD0651	39	3	1	tertiary	3	3	Environmental Health Officer	2	1	2	1	married	1	1	Ho	2	1	4	2	2	1	1	>/=4	2	1	1	NO	2	1	no	2	1		#NULL!	#NULL!	#NULL!	NO	2	1	NO	2	1		#NULL!	3	3	2	1	NO
AAG5510	27	2	2	SHS	2	2	Mobile Money Vendor	1	2	2	1	Single	0	2	Adaklu	2	1	1	1	1	1	1	>/=4	2	1	1	NO	2	1	no	2	1		#NULL!	#NULL!	#NULL!	NO	2	1	NO	2	1		#NULL!	3	3	2	1	NO
AAI1276	15	1	3	Basic	1	1	seamstress	1	2	2	1	Single	0	2	Kpetoe	2	1	0	0	0	0	2	>/=4	2	1	1	NO	2	1	no	2	1		#NULL!	#NULL!	#NULL!	NO	2	1	NO	2	1		#NULL!	4	3	2	1	YES
AAI1233	21	2	2	SHS	2	2	Shop Attendant	1	2	2	1	Single	0	2	Ho	2	1	0	0	0	0	2	>/=4	2	1	1	NO	2	1	no	2	1		#NULL!	#NULL!	#NULL!	NO	2	1	NO	2	1		#NULL!	5	3	2	1	NO
AAI0884	38	3	1	none	0	4	farming	1	2	2	1	Single	0	2	Kpetoe	2	1	2	1	1	1	1	>/=4	2	1	1	NO	2	1	no	2	1		#NULL!	#NULL!	#NULL!	NO	2	1	NO	2	1		#NULL!	4	3	2	1	NO
AAH9295	32	2	2	JHS	1	1	hair dressing	1	2	2	1	Single	0	2	Ziope	2	1	2	1	1	1	1	>/=4	2	1	1	NO	2	1	no	2	1		#NULL!	#NULL!	#NULL!	NO	2	1	NO	2	1		#NULL!	5	3	2	1	NO
AAG3344	33	2	2	JHS	1	1	trading	1	2	2	1	Single	0	2	Ho	2	1	1	1	1	1	1	>/=4	2	1	1	NO	2	1	no	2	1		#NULL!	#NULL!	#NULL!	NO	2	1	NO	2	1		#NULL!	5	3	2	1	NO
AAA9188	25	2	2	tertiary	3	3	teaching	2	1	2	1	Single	0	2	Ho	2	1	0	0	0	0	2	>/=4	2	1	1	NO	2	1	no	2	1		#NULL!	#NULL!	#NULL!	NO	2	1	NO	2	1		#NULL!	5	3	2	1	NO
AAG1963	31	2	2	tertiary	3	3	Customer Service	2	1	2	1	married	1	1	Lokoe	2	1	1	1	1	1	1	>/=4	2	1	1	NO	2	1	no	2	1		#NULL!	#NULL!	#NULL!	NO	2	1	NO	2	1		#NULL!	9	3	2	1	NO
AAB8753	33	2	2	tertiary	3	3	nursing	2	1	2	1	married	1	1	Kpenoe	2	1	2	1	1	1	1	>/=4	2	1	1	NO	2	1	no	2	1		#NULL!	#NULL!	#NULL!	NO	2	1	NO	2	1		#NULL!	5	3	2	1	NO
AAG1623	17	1	3	JHS	1	1	Fashion Designer	1	2	2	1	Single	0	2	Ho	2	1	0	0	0	0	2	>/=4	2	1	1	NO	2	1	no	2	1		#NULL!	#NULL!	#NULL!	NO	2	1	NO	2	1		#NULL!	5	3	2	1	NO
AAH4706	23	2	2	SHS	2	2	trading	1	2	2	1	Single	0	2	Ho	2	1	0	0	0	0	2	>/=4	2	1	1	NO	2	1	no	2	1		#NULL!	#NULL!	#NULL!	NO	2	1	NO	2	1		#NULL!	5	3	2	1	NO
AAH-5273	24	2	2	SHS	2	2	trading	1	2	2	1	Single	0	2	Ho	2	1	2	1	1	1	1	>/=4	2	1	1	NO	2	1	no	2	1		#NULL!	#NULL!	#NULL!	NO	2	1	NO	2	1		#NULL!	3	3	2	1	NO
355	23	2	2	Basic	1	1	Seamtress	1	2	2	1	married	1	1	Togolome	2	1	0	0	0	0	2	3	1	0	2	no	2	1	no	2	1		#NULL!	#NULL!	#NULL!	no	2	1	no	2	1		#NULL!	3	3	2	1	no
131	28	2	2	SHS	2	2	trading	1	2	2	1	married	1	1	kpedze	2	1	1	1	1	1	1	3	1	0	2	no	2	1	no	2	1		#NULL!	#NULL!	#NULL!	no	2	1	no	2	1		#NULL!	3	3	2	1	no
AAH-9382	37	3	1	JHS	1	1	farming	1	2	2	1	married	1	1	Ho	2	1	#NULL!	#NULL!	#NULL!	#NULL!	#NULL!	3	1	0	2	NO	2	1	no	2	1		#NULL!	#NULL!	#NULL!	NO	2	1	NO	2	1		#NULL!	3	3	2	1	YES
	29	2	2	Basic	1	1	trading	1	2	2	1	married	1	1	Kadjebi	2	1	0	0	0	0	2	>/=4	2	1	1		#NULL!	#NULL!	no	2	1		#NULL!	#NULL!	#NULL!	no	2	1	YES	1	2	9.5	3		#NULL!	#NULL!	#NULL!	NO
	36	3	1	none	0	4	trading	1	2	2	1		#NULL!	#NULL!	Ho	2	1	2	1	1	1	1	>/=4	2	1	1		#NULL!	#NULL!	yes	1	2	pre-eclampsia	5	2	1	NO	2	1		#NULL!	#NULL!		#NULL!	1	1	1	2	YES
116	17	1	3	JHS	1	1	unemployed	0	3	1	2	Single	0	2	kpetoe	2	1	0	0	0	0	2	3	1	0	2	no	2	1	no	2	1		#NULL!	#NULL!	#NULL!	no	2	1	yes	1	2	7.1-9.0	2	> 4	3	2	1	yes
281	20	2	2	JHS	1	1	student	0	3	1	2	Single	0	2	Adaklu	2	1	0	0	0	0	2	>/=4	2	1	1	no	2	1	yes	1	2	pre-eclampsia	5	2	1	no	2	1	yes	1	2	7.1-9	2		#NULL!	#NULL!	#NULL!	yes
174	26	2	2	SHS	2	2	unemployed	0	3	1	2	married	1	1	Ejisu	2	1	0	0	0	0	2	>/=4	2	1	1	no	2	1	yes	1	2	eclampsia	3	1	1	no	2	1	no	2	1		#NULL!		#NULL!	#NULL!	#NULL!	yes
	39	3	1	SHS	2	2	seamstress	1	2	2	1		#NULL!	#NULL!	Kpenoe	2	1	3	1	2	1	1	2	1	0	2	NO	2	1	yes	1	2	chronic hypertension with superimposed pre-eclampsia	2	3	2	NO	2	1	NO	2	1		#NULL!	0	0	1	2	NO
444	17	1	3	SHS	2	2	trading	1	2	2	1	single	0	2	abuadi	1	2	0	0	0	0	2	>/=4	2	1	1	no	2	1	yes	1	2	pre-eclampsia	5	2	1	no	2	1	yes	1	2	9.1-10.9	3	2	1	1	2	yes
259	29	2	2	none	0	4	unemployed	0	3	1	2	married	1	1	hedzeje	1	2	1	1	1	1	1	>/=4	2	1	1	no	2	1	no	2	1		#NULL!	#NULL!	#NULL!	no	2	1	yes	1	2	7.1-9.0	2	2	1	1	2	no
310	20	2	2	tertiary	3	3	uemployed	0	3	1	2	married	1	1	Kpetoe	2	1	1	1	1	1	1	>/=4	2	1	1	no	2	1	no	2	1		#NULL!	#NULL!	#NULL!	no	2	1	yes	1	2	7.1-9.7	2	2	1	1	2	no
AAI3801	33	2	2	SHS	2	2	Beautician	1	2	2	1	Single	0	2	Adaklu	2	1	2	1	1	1	1	3	1	0	2	NO	2	1	no	2	1		#NULL!	#NULL!	#NULL!	NO	2	1	YES	1	2	8.5	2	1	1	1	2	YES
AAH-9071	40	3	1	JHS	1	1	teaching	2	1	2	1	married	1	1	Ho	2	1	1	1	1	1	1	3	1	0	2	NO	2	1	yes	1	2	pre-eclampsia	5	2	1	NO	2	1	NO	2	1		#NULL!	2	1	1	2	NO
118	19	1	3	none	0	4	unemployed	0	3	1	2	Single	0	2	Agortime-ziope	2	1	0	0	0	0	2	>/=4	2	1	1	no	2	1	no	2	1		#NULL!	#NULL!	#NULL!	no	2	1	NO	2	1		#NULL!	1	1	1	2	yes
299	32	2	2	tertiary	3	3	Midwife	2	1	2	1	married	1	1	Barracks	2	1	1	1	1	1	1	>/=4	2	1	1	no	2	1	no	2	1		#NULL!	#NULL!	#NULL!	no	2	1	no	2	1		#NULL!	2	1	1	2	no
AAI0362	20	2	2	JHS	1	1	farming	1	2	2	1	Single	0	2	Agbesia-Afegame	2	1	0	0	0	0	2	2	1	0	2	NO	2	1	no	2	1		#NULL!	#NULL!	#NULL!	NO	2	1	NO	2	1		#NULL!	1	1	1	2	YES
358	33	2	2	JHS	1	1	seamstress	1	2	2	1	married	1	1	vakpo	2	1	2	1	1	1	1	>/=4	2	1	1	no	2	1	yes	1	2	pre-eclampsia	5	2	1	no	2	1	yes	1	2	7.1-9.0	2	3	3	2	1	yes
120	31	2	2	JHS	1	1	seamstress	1	2	2	1	married	1	1	SDA down Ho	2	1	2	1	1	1	1	>/=4	2	1	1	yes	1	2	no	2	1		#NULL!	#NULL!	#NULL!	no	2	1	yes	1	2	7.1-9.0	2	3	3	2	1	no
156	33	2	2	tertiary	3	3	teaching	2	1	2	1	married	1	1	Foresight-Ho	2	1	0	0	0	0	2	>/=4	2	1	1	no	2	1	no	2	1		#NULL!	#NULL!	#NULL!	no	2	1	yes	1	2	7.1-9.0	2	3	3	2	1	no
414	20	2	2	SHS	2	2	fashion designer	1	2	2	1	Single	0	2	Desiadenyo	2	1	0	0	0	0	2	>/=4	2	1	1	no	2	1	no	2	1		#NULL!	#NULL!	#NULL!	no	2	1	yes	1	2	9.1-10.9	3	> 4	3	2	1	yes
218	43	3	1	JHS	1	1	farming	1	2	2	1	cohabitating	1	1	ziope	2	1	1	1	1	1	1	3	1	0	2	no	2	1	no	2	1		#NULL!	#NULL!	#NULL!	no	2	1	yes	1	2	9.1-10.9	3	3	3	2	1	yes
349	32	2	2	tertiary	3	3	teaching	2	1	2	1	married	1	1	Ada	2	1	0	0	0	0	2	>/=4	2	1	1	no	2	1	yes	1	2	pre-eclampsia	5	2	1	no	2	1	no	2	1		#NULL!	3	3	2	1	yes
264	17	1	3	JHS	1	1	student	0	3	1	2	single	0	2	mafi kumase	2	1	0	0	0	0	2	>/=4	2	1	1		#NULL!	#NULL!	no	2	1		#NULL!	#NULL!	#NULL!	no	2	1	no	2	1		#NULL!	3	3	2	1	yes
251	38	3	1	JHS	1	1	seamstress	1	2	2	1	married	1	1	DZODZE	2	1	1	1	1	1	1	>/=4	2	1	1	yes	1	2	no	2	1		#NULL!	#NULL!	#NULL!	no	2	1	no	2	1		#NULL!	> 4	3	2	1	yes
302	16	1	3	JHS	1	1	student	0	3	1	2	Single	0	2	Barracks	2	1	0	0	0	0	2	>/=4	2	1	1	no	2	1	no	2	1		#NULL!	#NULL!	#NULL!	no	2	1	no	2	1		#NULL!	3	3	2	1	yes
63	29	2	2	tertiary	3	3	teaching	2	1	2	1	married	1	1	ho-barracks	2	1	2	1	1	1	1	>/=4	2	1	1	no	2	1	no	2	1		#NULL!	#NULL!	#NULL!	no	2	1	no	2	1		#NULL!	3	3	2	1	no
208	29	2	2	JHS	1	1	trading	1	2	2	1	married	1	1	Akrofu	2	1	2	1	1	1	1	>/=4	2	1	1	no	2	1	no	2	1		#NULL!	#NULL!	#NULL!	no	2	1	no	2	1		#NULL!	> 4	3	2	1	no
AAF7563	36	3	1	JHS	1	1	trading	1	2	2	1		#NULL!	#NULL!	Ziave	1	2	2	1	1	1	1	>/=4	2	1	1	NO	2	1	no	2	1		#NULL!	#NULL!	#NULL!	NO	2	1	NO	2	1		#NULL!	5	3	2	1	no
	40	3	1	SHS	2	2	trading	1	2	2	1		#NULL!	#NULL!	Nyive	1	2	2	1	1	1	1		#NULL!	#NULL!	#NULL!		#NULL!	#NULL!	yes	1	2	eclampsia	3	1	1	no	2	1		#NULL!	#NULL!		#NULL!		#NULL!	#NULL!	#NULL!	YES
	22	2	2	none	0	4	seamstress	1	2	2	1	married	1	1	Ho	2	1	1	1	1	1	1	>/=4	2	1	1		#NULL!	#NULL!	no	2	1		#NULL!	#NULL!	#NULL!	NO	2	1		#NULL!	#NULL!		#NULL!		#NULL!	#NULL!	#NULL!	NO
AAH8853	22	2	2	SHS	2	2	trading	1	2	2	1	Single	0	2	Ho	2	1	0	0	0	0	2	2	1	0	2		#NULL!	#NULL!	no	2	1		#NULL!	#NULL!	#NULL!	NO	2	1		#NULL!	#NULL!		#NULL!		#NULL!	#NULL!	#NULL!	NO
235	36	3	1	JHS	1	1	trading	1	2	2	1	married	1	1	adidome	2	1	3	1	2	1	1	>/=4	2	1	1	no	2	1	yes	1	2	pre-eclampsia	5	2	1	no	2	1	yes	1	2	9.1-10.9	3		#NULL!	#NULL!	#NULL!	yes
96	34	2	2	tertiary	3	3	police officer	2	1	2	1	married	1	1	akpenamawu	2	1	3	1	2	1	1	>/=4	2	1	1	no	2	1	no	2	1		#NULL!	#NULL!	#NULL!	no	2	1	yes	1	2	9.1-10.9	3		#NULL!	#NULL!	#NULL!	no
AAF-2979	25	2	2	SHS	2	2	trading	1	2	2	1	married	1	1	Ho	2	1	2	1	1	1	1	>/=4	2	1	1	NO	2	1	no	2	1		#NULL!	#NULL!	#NULL!	NO	2	1	YES	1	2	9.6	3	G6PD defect	#NULL!	#NULL!	#NULL!	NO
189	32	2	2	tertiary	3	3	nursing	2	1	2	1	married	1	1	offinso	2	1	0	0	0	0	2	>/=4	2	1	1	no	2	1	no	2	1		#NULL!	#NULL!	#NULL!	no	2	1	no	2	1		#NULL!		#NULL!	#NULL!	#NULL!	no
AAH4190	39	3	1	JHS	1	1	trading	1	2	2	1	Single	0	2	Ho	2	1	1	1	1	1	1	2	1	0	2	NO	2	1	no	2	1		#NULL!	#NULL!	#NULL!	NO	2	1	NO	2	1		#NULL!		#NULL!	#NULL!	#NULL!	NO
AAH8359	25	2	2	JHS	1	1	Food Vendor	1	2	2	1	married	1	1	Ho	2	1	0	0	0	0	2	1	1	0	2	NO	2	1	no	2	1		#NULL!	#NULL!	#NULL!	NO	2	1		#NULL!	#NULL!		#NULL!	0	0	1	2	YES
AAB3265	36	3	1	SHS	2	2	trading	1	2	2	1	married	1	1	Ho	2	1	2	1	1	1	1	>/=4	2	1	1	NO	2	1	no	2	1		#NULL!	#NULL!	#NULL!	NO	2	1	YES	1	2	10.4	3	0	0	1	2	NO
AAH6536	36	3	1	Basic	1	1	farming	1	2	2	1	Single	0	2	Ziope	2	1	4	2	2	1	1	>/=4	2	1	1	NO	2	1	no	2	1		#NULL!	#NULL!	#NULL!	NO	2	1	YES	1	2	10	3	0	0	1	2	YES
AAG9898	24	2	2	tertiary	3	3	teaching	2	1	2	1	Single	0	2	Ho	2	1	0	0	0	0	2	>/=4	2	1	1	NO	2	1	no	2	1		#NULL!	#NULL!	#NULL!	NO	2	1	YES	1	2	9.4	3	0	0	1	2	NO
AAH-7083	30	2	2	Basic	1	1	trading	1	2	2	1	Single	0	2	Ho	2	1	4	2	2	1	1	1	1	0	2	NO	2	1	no	2	1		#NULL!	#NULL!	#NULL!	NO	2	1	YES	1	2	8.6	2	0	0	1	2	YES
AAH-7083	30	2	2	Basic	1	1	trading	1	2	2	1	married	1	1	Ho	2	1	3	1	2	1	1	1	1	0	2	NO	2	1	no	2	1		#NULL!	#NULL!	#NULL!	NO	2	1	YES	1	2	8.6	2	0	0	1	2	NO
306	26	2	2	SHS	2	2	trading	1	2	2	1	married	1	1	Adaklu	2	1	1	1	1	1	1	>/=4	2	1	1		#NULL!	#NULL!	no	2	1		#NULL!	#NULL!	#NULL!	no	2	1	NO	2	1		#NULL!	0	0	1	2	yes
AAB3914	21	2	2	Basic	1	1	unemployed	0	3	1	2	Single	0	2	Ho	2	1	1	1	1	1	1	2	1	0	2	NO	2	1	no	2	1		#NULL!	#NULL!	#NULL!	NO	2	1	NO	2	1		#NULL!	0	0	1	2	NO
AAI4022	24	2	2	Basic	1	1	hair dressing	1	2	2	1	Single	0	2	Ho	2	1	1	1	1	1	1	3	1	0	2	NO	2	1	no	2	1		#NULL!	#NULL!	#NULL!	NO	2	1	NO	2	1		#NULL!	0	0	1	2	NO
191	33	2	2	JHS	1	1	trading	1	2	2	1	married	1	1	Peki	2	1	2	1	1	1	1	>/=4	2	1	1	no	2	1	yes	1	2	pre-eclampsia	5	2	1	no	2	1	yes	1	2	9.1-10.9	3	2	1	1	2	yes
211	36	3	1	JHS	1	1	unemployed	0	3	1	2	Single	0	2	Vane-Avatime	2	1	1	1	1	1	1	>/=4	2	1	1		#NULL!	#NULL!	no	2	1		#NULL!	#NULL!	#NULL!	no	2	1	yes	1	2	9.1-10.9	3	2	1	1	2	no
372	19	1	3	JHS	1	1	seamstress	1	2	2	1	Single	0	2	kpetoe	2	1	0	0	0	0	2	>/=4	2	1	1	no	2	1	no	2	1		#NULL!	#NULL!	#NULL!	no	2	1	yes	1	2	7.1-9.0	2	2	1	1	2	yes
37	27	2	2	SHS	2	2	trading	1	2	2	1	married	1	1	Nyive-Banyakoe	1	2	0	0	0	0	2	>/=4	2	1	1	no	2	1	no	2	1		#NULL!	#NULL!	#NULL!	yes	1	2	yes	1	2	7.1-9.0	2	2	1	1	2	no
AAI2455	27	2	2	JHS	1	1	Factory Hand	2	1	2	1	Single	0	2	Spintex	2	1	1	1	1	1	1	>/=4	2	1	1	NO	2	1	no	2	1		#NULL!	#NULL!	#NULL!	NO	2	1	YES	1	2	8.1	2	2	1	1	2	YES
AAH-3271	31	2	2	tertiary	3	3	teaching	2	1	2	1	married	1	1	Ho	2	1	2	1	1	1	1	3	1	0	2	NO	2	1	no	2	1		#NULL!	#NULL!	#NULL!	NO	2	1	YES	1	2	9	2	1	1	1	2	NO
95	34	2	2	JHS	1	1	hair dressing	1	2	2	1	married	1	1	anloga	2	1	3	1	2	1	1	>/=4	2	1	1	no	2	1	yes	1	2	pre-eclampsia	5	2	1	no	2	1	NO	2	1		#NULL!	1	1	1	2	yes
295	23	2	2	tertiary	3	3	trading	1	2	2	1	married	1	1	HO-RTC	2	1	0	0	0	0	2	>/=4	2	1	1	no	2	1	yes	1	2	gestational hypertension	4	5	4	yes	1	2	NO	2	1		#NULL!	1	1	1	2	no
269	34	2	2	SHS	2	2	trading	1	2	2	1	married	1	1	Amedzofe	2	1	2	1	1	1	1	>/=4	2	1	1	no	2	1	yes	1	2	gestational hypertension	4	5	4	no	2	1	no	2	1		#NULL!	2	1	1	2	no
153	37	3	1	tertiary	3	3	secretary	2	1	2	1	married	1	1	HO-klefe	2	1	1	1	1	1	1	>/=4	2	1	1		#NULL!	#NULL!	no	2	1		#NULL!	#NULL!	#NULL!	no	2	1	no	2	1		#NULL!	2	1	1	2	yes
153	37	3	1	tertiary	3	3	secretary	2	1	2	1	married	1	1	Ho klefe	2	1	1	1	1	1	1	>/=4	2	1	1		#NULL!	#NULL!	no	2	1		#NULL!	#NULL!	#NULL!	no	2	1	no	2	1		#NULL!	2	1	1	2	yes
346	23	2	2	SHS	2	2	trading	1	2	2	1	cohabiting	1	1	Dededo	1	2	1	1	1	1	1	>/=4	2	1	1		#NULL!	#NULL!	no	2	1		#NULL!	#NULL!	#NULL!	no	2	1	no	2	1		#NULL!	2	1	1	2	no
44	25	2	2	SHS	2	2	student	0	3	1	2	cohabitating	1	1	Hohoe	2	1	1	1	1	1	1	>/=4	2	1	1	yes	1	2	no	2	1		#NULL!	#NULL!	#NULL!	no	2	1	no	2	1		#NULL!	1	1	1	2	yes
AAH9718	31	2	2	none	0	4	none	0	3	1	2	married	1	1	Hlorve	1	2	3	1	2	1	1	>/=4	2	1	1	NO	2	1	no	2	1		#NULL!	#NULL!	#NULL!	NO	2	1	NO	2	1		#NULL!	2	1	1	2	NO
171	33	2	2	none	0	4	trading	1	2	2	1	married	1	1	Dome Ho	2	1	4	2	2	1	1	>/=4	2	1	1	no	2	1	no	2	1		#NULL!	#NULL!	#NULL!		#NULL!	#NULL!	no	2	1		#NULL!	2	1	1	2	no
11	24	2	2	JHS	1	1	trading	1	2	2	1	cohabitating	1	1	Ho-Some down	2	1	1	1	1	1	1	>/=4	2	1	1	no	2	1	no	2	1		#NULL!	#NULL!	#NULL!	yes	1	2	no	2	1		#NULL!	2	1	1	2	no
	31	2	2	JHS	1	1	seamstress	1	2	2	1	married	1	1	Ppapaase	2	1	3	1	2	1	1	>/=4	2	1	1	NO	2	1	no	2	1		#NULL!	#NULL!	#NULL!	NO	2	1	NO	2	1		#NULL!	1	1	1	2	NO
AAB5437	33	2	2	SHS	2	2	Pollinator	2	1	2	1	Single	0	2	Saviefe	1	2	1	1	1	1	1	>/=4	2	1	1	NO	2	1	no	2	1		#NULL!	#NULL!	#NULL!	NO	2	1	NO	2	1		#NULL!	2	1	1	2	NO
AAI0018	32	2	2	none	0	4	trading	1	2	2	1	married	1	1	Achiase	1	2	2	1	1	1	1	3	1	0	2	NO	2	1	no	2	1		#NULL!	#NULL!	#NULL!	NO	2	1	NO	2	1		#NULL!	2	1	1	2	NO
	32	2	2	tertiary	3	3	Procurement Officer	2	1	2	1		#NULL!	#NULL!	Ho	2	1	0	0	0	0	2		#NULL!	#NULL!	#NULL!	NO	2	1	no	2	1		#NULL!	#NULL!	#NULL!	NO	2	1		#NULL!	#NULL!		#NULL!	3	3	2	1	YES
407	37	3	1	tertiary	3	3	teaching	2	1	2	1	married	1	1	Sokode Lokoe	2	1	0	0	0	0	2	>/=4	2	1	1		#NULL!	#NULL!	yes	1	2	pre-eclampsia	5	2	1	no	2	1	yes	1	2	9.1-10.9	3	3	3	2	1	no
77	24	2	2	SHS	2	2	trading	1	2	2	1	married	1	1	hohoe	2	1	0	0	0	0	2	>/=4	2	1	1		#NULL!	#NULL!	yes	1	2	pre-eclampsia	5	2	1	no	2	1	yes	1	2	9.1-10.9	3	3	3	2	1	yes
216	18	1	3	JHS	1	1	student	0	3	1	2	Single	0	2	klefe	2	1	0	0	0	0	2	>/=4	2	1	1	no	2	1	yes	1	2	pre-eclampsia	5	2	1	no	2	1	yes	1	2	9.1-10.9	3	3	3	2	1	yes
107	24	2	2	tertiary	3	3	farming	1	2	2	1	Single	0	2	mafi kumase	2	1	0	0	0	0	2	>/=4	2	1	1	no	2	1	yes	1	2	pre-eclampsia	5	2	1	no	2	1	yes	1	2	9.1-10.9	3		3	#NULL!	#NULL!	yes
316	22	2	2	SHS	2	2	trading	1	2	2	1	married	1	1	Kpassa	2	1	0	0	0	0	2	>/=4	2	1	1	no	2	1	yes	1	2	pre-eclampsia	5	2	1	yes	1	2	yes	1	2	9.1-10.9	3	3	3	2	1	yes
150	34	2	2	tertiary	3	3	driving	1	2	2	1	married	1	1	kadjebi	2	1	0	0	0	0	2	>/=4	2	1	1		#NULL!	#NULL!	no	2	1		#NULL!	#NULL!	#NULL!	no	2	1	yes	1	2	9.1-10.9	3	3	3	2	1	yes
350	36	3	1	JHS	1	1	hairdressing	1	2	2	1	married	1	1	sokode	2	1	3	1	2	1	1	>/=4	2	1	1	yes	1	2	no	2	1		#NULL!	#NULL!	#NULL!	no	2	1	yes	1	2	7.1-9.0	2	3	3	2	1	no
AAF-1156	18	1	3	Basic	1	1	unemployed	0	3	1	2	Single	0	2	Ziope	2	1	0	0	0	0	2	>/=4	2	1	1	NO	2	1	no	2	1		#NULL!	#NULL!	#NULL!	NO	2	1	YES	1	2	8.1	2	3	3	2	1	NO
404	23	2	2	SHS	2	2	unemployed	0	3	1	2	Single	0	2	Da-Abra ho	2	1	1	1	1	1	1	>/=4	2	1	1	no	2	1	no	2	1		#NULL!	#NULL!	#NULL!	no	2	1	yes	1	2	7.1-9.0	2	3	3	2	1	no
395	29	2	2	Tertiary	3	3	Accountant	2	1	2	1	married	1	1	Poly junction	2	1	0	0	0	0	2	>/=4	2	1	1	no	2	1	no	2	1		#NULL!	#NULL!	#NULL!	no	2	1	yes	1	2	7.1-9.0	2	> 4	3	2	1	no
345	27	2	2	SHS	2	2	caterer	2	1	2	1	single	0	2	Barrack Ho	2	1	0	0	0	0	2	>/=4	2	1	1	no	2	1	no	2	1		#NULL!	#NULL!	#NULL!	no	2	1	yes	1	2	7.1-9.0	2	> 4	3	2	1	NO
333	32	2	2	tertiary	3	3	teaching	2	1	2	1	married	1	1	Kpedze	2	1	0	0	0	0	2	>/=4	2	1	1	no	2	1	no	2	1		#NULL!	#NULL!	#NULL!	no	2	1	yes	1	2	9.1-10.9	3	3	3	2	1	no
445	20	2	2	SHS	2	2	trading	1	2	2	1	married	1	1	Kpetoe	2	1	0	0	0	0	2	>/=4	2	1	1	no	2	1	no	2	1		#NULL!	#NULL!	#NULL!	no	2	1	yes	1	2	7.1-9.0	2	4	3	2	1	yes
88	36	3	1	tertiary	3	3	reverent minister	1	2	2	1	married	1	1	ho-ahoe	2	1	0	0	0	0	2	>/=4	2	1	1	no	2	1	no	2	1		#NULL!	#NULL!	#NULL!	no	2	1	yes	1	2	9.1-10.9	3	3	3	2	1	no
409	32	2	2	JHS	1	1	trading	1	2	2	1	married	1	1	sokode gbagble	2	1	2	1	1	1	1	>/=4	2	1	1	no	2	1	no	2	1		#NULL!	#NULL!	#NULL!	no	2	1	yes	1	2	7.1-9.0	2	> 4	3	2	1	no
AAH-7005	22	2	2	SHS	2	2	seamstress	1	2	2	1	Single	0	2	Ho	2	1	0	0	0	0	2	>/=4	2	1	1	NO	2	1	no	2	1		#NULL!	#NULL!	#NULL!	NO	2	1	YES	1	2	9.8	3	4	3	2	1	YES
AAH-7524	24	2	2	none	0	4	trading	1	2	2	1	Single	0	2	Ho	2	1	2	1	1	1	1	>/=4	2	1	1	NO	2	1	no	2	1		#NULL!	#NULL!	#NULL!	NO	2	1	YES	1	2	9.7	3	3	3	2	1	YES
AAF6725	32	2	2	SHS	2	2	trading	1	2	2	1	Single	0	2	Ho	2	1	0	0	0	0	2	>/=4	2	1	1	NO	2	1	no	2	1		#NULL!	#NULL!	#NULL!	NO	2	1	YES	1	2	9.6	3	3	3	2	1	NO
AAF-9144	22	2	2	SHS	2	2	seamstress	1	2	2	1	Single	0	2	Ho	2	1	1	1	1	1	1	>/=4	2	1	1	NO	2	1	no	2	1		#NULL!	#NULL!	#NULL!	NO	2	1	YES	1	2	9.7	3	3	3	2	1	NO
AAE-9005	32	2	2	SHS	2	2	trading	1	2	2	1	married	1	1	Lokoe	2	1	1	1	1	1	1	>/=4	2	1	1	NO	2	1	no	2	1		#NULL!	#NULL!	#NULL!	NO	2	1	YES	1	2	9.7	3	5	3	2	1	NO
AAI4009	18	1	3	SHS	2	2	unemployed	0	3	1	2	married	1	1	Bogo	1	2	0	0	0	0	2	>/=4	2	1	1	NO	2	1	no	2	1		#NULL!	#NULL!	#NULL!	NO	2	1	YES	1	2	9.7	3	5	3	2	1	NO
AAI2862	38	3	1	none	0	4	seamstress	1	2	2	1	Single	0	2	Agortime	2	1	3	1	2	1	1	>/=4	2	1	1	NO	2	1	no	2	1		#NULL!	#NULL!	#NULL!	NO	2	1	YES	1	2	8.9	2	4	3	2	1	NO
332	36	3	1	Basic	1	1	farming	1	2	2	1	married	1	1	Mafi Kumase	2	1	4	2	2	1	1	>/=4	2	1	1		#NULL!	#NULL!	yes	1	2	pre-eclampsia	5	2	1	no	2	1	no	2	1		#NULL!	> 4	3	2	1	no
AAF-4409	34	2	2	SHS	2	2	Beautician	1	2	2	1	married	1	1	Ho	2	1	1	1	1	1	1	>/=4	2	1	1	NO	2	1	yes	1	2	pre-eclampsia	5	2	1	NO	2	1	NO	2	1		#NULL!	5	3	2	1	NO
176	42	3	1	Basic	1	1	seamstress	1	2	2	1	married	1	1	Papase	2	1	4	2	2	1	1	>/=4	2	1	1	no	2	1	yes	1	2	chronic hypertension with superimposed pre-eclampsia	2	3	2	no	2	1	no	2	1		#NULL!	3	3	2	1	yes
AAI0147	21	2	2	JHS	1	1	seamstress	1	2	2	1		#NULL!	#NULL!	Sokode-Gborgame	2	1	0	0	0	0	2	>/=4	2	1	1	NO	2	1	yes	1	2	eclampsia	3	1	1	NO	2	1	NO	2	1		#NULL!	3	3	2	1	NO
243	15	1	3	JHS	1	1	student	0	3	1	2	Single	0	2	OLA SHS	2	1	0	0	0	0	2	>/=4	2	1	1	no	2	1	no	2	1		#NULL!	#NULL!	#NULL!	no	2	1	no	2	1		#NULL!	> 4	3	2	1	no
363	29	2	2	tertiary	3	3	Accountant	2	1	2	1	married	1	1	ho-fiave	2	1	1	1	1	1	1	>/=4	2	1	1	no	2	1	no	2	1		#NULL!	#NULL!	#NULL!	yes	1	2	no	2	1		#NULL!	> 4	3	2	1	no
275	38	3	1	tertiary	3	3	environmental officer	2	1	2	1	married	1	1	Ahoe	2	1	0	0	0	0	2	>/=4	2	1	1	no	2	1	no	2	1		#NULL!	#NULL!	#NULL!	no	2	1	no	2	1		#NULL!	> 4	3	2	1	no
AAH-8823	29	2	2	tertiary	3	3	Caterer	2	1	2	1	Single	0	2	Tsito	2	1	0	0	0	0	2	>/=4	2	1	1	NO	2	1	no	2	1		#NULL!	#NULL!	#NULL!	NO	2	1	NO	2	1		#NULL!	4	3	2	1	YES
AAH8348	28	2	2	tertiary	3	3	teaching	2	1	2	1	married	1	1	Ho	2	1	1	1	1	1	1	>/=4	2	1	1	NO	2	1	no	2	1		#NULL!	#NULL!	#NULL!	NO	2	1	NO	2	1		#NULL!	3	3	2	1	YES
AAF-5418	34	2	2	tertiary	3	3	Civil Servant	2	1	2	1	married	1	1	Ho	2	1	4	2	2	1	1	>/=4	2	1	1	NO	2	1	no	2	1		#NULL!	#NULL!	#NULL!	NO	2	1	NO	2	1		#NULL!	5	3	2	1	NO
94	38	3	1	tertiary	3	3	nursing	2	1	2	1	married	1	1	Ho nurses flat	2	1	3	1	2	1	1	>/=4	2	1	1	no	2	1	no	2	1		#NULL!	#NULL!	#NULL!	no	2	1	no	2	1		#NULL!	> 4	3	2	1	no
285	28	2	2	JHS	1	1	seamstress	1	2	2	1	cohabitating	1	1	Agotime ziope	2	1	2	1	1	1	1	>/=4	2	1	1	no	2	1	no	2	1		#NULL!	#NULL!	#NULL!	no	2	1	no	2	1		#NULL!	3	3	2	1	yes
384	38	3	1	JHS	1	1	trading	1	2	2	1	Single	0	2	Dzemeni	2	1	2	1	1	1	1	>/=4	2	1	1	no	2	1	no	2	1		#NULL!	#NULL!	#NULL!	no	2	1	no	2	1		#NULL!	> 4	3	2	1	no
276	32	2	2	SHS	2	2	trading	1	2	2	1	married	1	1	Ziope	2	1	1	1	1	1	1	>/=4	2	1	1	no	2	1	no	2	1		#NULL!	#NULL!	#NULL!	no	2	1	no	2	1		#NULL!	> 4	3	2	1	no
AAH-6884	27	2	2	SHS	2	2	trading	1	2	2	1	Single	0	2	Kpetoe	2	1	1	1	1	1	1	>/=4	2	1	1	NO	2	1	no	2	1		#NULL!	#NULL!	#NULL!	NO	2	1	NO	2	1		#NULL!	5	3	2	1	YES
AAA6291	32	2	2	Basic	1	1	trading	1	2	2	1	Single	0	2	Ho	2	1	4	2	2	1	1	>/=4	2	1	1	NO	2	1	no	2	1		#NULL!	#NULL!	#NULL!	NO	2	1	NO	2	1		#NULL!	4	3	2	1	NO
AAE-9005	32	2	2	SHS	2	2	trading	1	2	2	1	married	1	1	Lokoe	2	1	1	1	1	1	1	>/=4	2	1	1	NO	2	1	no	2	1		#NULL!	#NULL!	#NULL!	NO	2	1	NO	2	1		#NULL!	5	3	2	1	NO
AAB1362	28	2	2	tertiary	3	3	nursing	2	1	2	1	Single	0	2	Ho	2	1	0	0	0	0	2	>/=4	2	1	1	NO	2	1	no	2	1		#NULL!	#NULL!	#NULL!	NO	2	1	NO	2	1		#NULL!	5	3	2	1	NO
AAF9025	22	2	2	Basic	1	1	trading	1	2	2	1	married	1	1	Ziope	2	1	1	1	1	1	1	>/=4	2	1	1	NO	2	1	no	2	1		#NULL!	#NULL!	#NULL!	NO	2	1	YES	1	2	8.5	2	5	3	2	1	YES
[truncated: 33 more columns]
